# Supplementary material for: A chromatin modifying enzyme, SDG8, is involved in morphological, gene expression, and epigenetic responses to mechanical stimulation
Source: Front Plant Sci. 2014 Oct 21;5:533. doi: 10.3389/fpls.2014.00533 (PMC4204441; doi:10.3389/fpls.2014.00533)
Supplement: Figure S1 — Experimental derived H3K4 methylation patterns surrounding selected touch inducible gene loci. The UCSC Genome Browser (http://epigenomics.mcdb.ucla.edu/) was used to create tracts of mono-, di- and tri-methylation patterns surrounding (A) house keeper reference gene target SAM, (B) WRKY53, (C) STPK, and (D) TCH3. [file DataSheet1.XLSX]

## Sheet: Lee-TCH genes (760)
Data from Lee et al., 2005. New Phytologist (2005) 165 : 429–444	Probe ID	ORF name (Gene.ID)	Description	touch	ratio sd.touch	darkness	ratio sd.dark	touch (FC)	Number	Unique TCH Genes
Supp. File: NPH1238_AppendixS3-Inducible by TCH
	253643_at	AT4G29780	hypothetical protein expressed protein unknown P	72.7288	17.2596	31.0978	6.73735	72.7288	1	AT1G01140
	252368_at	AT3G48520	'cytochrome P450-like protein cytochrome P450 CYP94A1 - Vicia sativa,PIR2:T08014' cytochrome P450 family metabolism P	60.1396	35.2618	1.42044	1.02809	60.1396	2	AT1G01260
	258947_at	AT3G01830	hypothetical protein similar to calmodulin-like protein GB:CAB42906 [Arabidopsis thaliana]; Pfam HMM hit: EF hand; supported by full-length cDNA: Ceres: 7252. calmodulin-related protein, putative (CML40) calcium binding P	56.9295	9.84515	5.77065	0.858452	56.9295	3	AT1G01430
	261037_at	AT1G17420	lipoxygenase identical to GB:CAB56692 from (Arabidopsis thaliana) lipoxygenase (LOX), putative metabolism P	46.0816	5.28721	2.49061	0.419969	46.0816	4	AT1G01470
	254120_at	AT4G24570	'putative mitochondrial uncoupling protein mitochondrial uncoupling protein, Arabidopsis thaliana (thale mitochondrial carrier protein family unknown P	43.4456	6.3463	29.8232	4.70935	43.4456	5	AT1G01560
	261892_at	AT1G80840	'transcription factor, putative similar to WRKY transcription factor GB:BAA87058 GI:6472585 from [Nicotiana tabacum];supported by full-length cDNA: Ceres:6437.' WRKY family transcription factor (WRKY40) transcription factor P	43.1066	4.83382	12.9917	2.31067	43.1066	6	AT1G01720
	258792_at	AT3G04640	hypothetical protein predicted by genefinder;supported by full-length cDNA: Ceres:8992. glycine-rich protein unknown P	39.0557	7.52488	31.7754	5.97368	39.0557	7	AT1G01950
	253830_at	AT4G27652	Expressed protein ; supported by full-length cDNA: Ceres: 42507. expressed protein unknown P	33.5717	4.27372	4.43597	1.12637	33.5717	8	AT1G02270
	248964_at	AT5G45340	cytochrome P450 cytochrome P450 family metabolism P	32.5274	16.6946	52.4914	24.8714	32.5274	9	AT1G02300
	261648_at	AT1G27730	salt-tolerance zinc finger protein identical to salt-tolerance zinc finger protein GB:CAA64820 GI:1565227 from [Arabidopsis thaliana]; supported by cDNA: gi_14334649_gb_AY034998.1_ salt-tolerance zinc finger protein unknown P	29.4488	7.79103	23.592	5.77388	29.4488	10	AT1G02390
	261033_at	AT1G17380	unknown protein ;supported by full-length cDNA: Ceres:37370. expressed protein unknown P	26.3179	6.36282	2.92679	0.762998	26.3179	11	AT1G02660
	251336_at	AT3G61190	'putative protein hypothetical protein F4I18.26 - Arabidopsis thaliana, PIR:T02471;supported by full-length cDNA: Ceres:30454.' BON1-associated protein 1 (BAP1) unknown P	25.7137	7.11546	7.48258	2.21317	25.7137	12	AT1G03740
	247655_at	AT5G59820	zinc finger protein Zat12 zinc finger protein Zat12 transcription factor P	22.5816	3.36669	11.8753	1.03829	22.5816	13	AT1G04770
	263182_at	AT1G05575	Expressed protein ; supported by full-length cDNA: Ceres: 27081. expressed protein unknown P	22.3461	3.21153	8.77145	0.899933	22.3461	14	AT1G05340
	254158_at	AT4G24380	'putative protein dihydrofolate reductase - Schizosaccharomyces pombe,PID:e1320950;supported by full-length cDNA: Ceres:27155.' expressed protein unknown P	22.0421	1.28597	6.06046	0.603611	22.0421	15	AT1G05575
	259479_at	AT1G19020	Expressed protein ; supported by full-length cDNA: Ceres: 31015. expressed protein unknown P	21.8404	2.53641	7.04791	0.802668	21.8404	16	AT1G06620
	256526_at	AT1G66090	'disease resistance protein, putative similar to disease resistance protein RPP1-WsA [Arabidopsis thaliana] GI:3860163; supported by full-length cDNA: Ceres: 93530. ' disease resistance protein (TIR-NBS class), putative disease resistance P	21.7186	1.7649	14.7811	1.63009	21.7186	17	AT1G07000
	247925_at	AT5G57560	TCH4 protein (gb|AAA92363.1) xyloglucan endotransglycosylase (TCH4) cell wall related P	21.1706	8.21143	28.5211	11.0499	21.1706	18	AT1G07090
	254926_at	AT4G11280	ACC synthase (AtACS-6) 1-aminocyclopropane-1-carboxylate synthase 6 (ACC synthase 6) (ACS6) metabolism P	19.7759	4.2928	10.9334	2.66364	19.7759	19	AT1G07870
	253485_at	AT4G31800	Expressed protein ; supported by full-length cDNA: Ceres: 40692. WRKY family transcription factor (WRKY18) transcription factor P	19.5628	1.71519	9.12528	0.872218	19.5628	20	AT1G08720
	263800_at	AT2G24600	hypothetical protein predicted by genscan; supported by cDNA: gi_15810330_gb_AY056204.1_ expressed protein unknown P	19.3117	1.68684	8.10969	0.640196	19.3117	21	AT1G08930
	251745_at	AT3G55980	'putative protein zinc finger transcription factor (PEI1), Arabidopsis thaliana, EMBL:AF050463; supported by cDNA: gi_15810486_gb_AY056282.1_ ' putative protein zinc finger transcription factor (PEI1) transcription factor P	18.7555	2.0194	18.2052	1.46962	18.7555	22	AT1G09070
	261443_at	AT1G28480	'glutaredoxin, putative similar to glutaredoxin GI:2244924 from [Arabidopsis thaliana]; supported by cDNA: gi_13358219_gb_AF325030.2_AF325030 ' glutaredoxin protein family metabolism P	18.6008	3.95779	1.87233	0.40154	18.6008	23	AT1G09940
	267357_at	AT2G40000	putative nematode-resistance protein nematode-resistance protein -related unknown P	18.5013	2.64341	15.1762	1.99954	18.5013	24	AT1G09970
	256763_at	AT3G16860	unknown protein expressed protein unknown P	17.9314	3.54086	3.66434	0.751139	17.9314	25	AT1G10270
	250781_at	AT5G05410	DREB2A (dbj|BAA33794.1) DRE binding protein (DREB2A) transcription factor P	17.6222	5.01961	3.84875	0.958752	17.6222	26	AT1G10340
	260656_at	AT1G19380	hypothetical protein predicted by genemark.hmm expressed protein unknown P	16.7591	2.65783	9.02597	1.52452	16.7591	27	AT1G10640
	260227_at	AT1G74450	'unknown protein similar to hypothetical proteins GB:AAD39276 [Arabidopsis thaliana], GB:CAB53491 [Oryza sativa];supported by full-length cDNA: Ceres:108193.' expressed protein unknown P	16.3729	0.238667	2.64765	0.14633	16.3729	28	AT1G11480
	266834_s_at	AT2G30020	putative protein phosphatase 2C protein phosphatase 2C (PP2C), putative phosphatase P	16.2923	3.64168	3.41246	0.806272	16.2923	29	AT1G11670
	256017_at	AT1G19180	unknown protein ;supported by full-length cDNA: Ceres:38751. expressed protein unknown P	15.8884	2.90869	3.57302	0.64263	15.8884	30	AT1G11960
	258682_at	AT3G08720	'putative ribosomal-protein S6 kinase (ATPK19) identical to putative ribosomal-protein S6 kinase (ATPK19) GB:D42061 [Arabidopsis thaliana] (FEBS Lett. 358 (2), 199-204 (1995)); supported by cDNA: gi_15292784_gb_AY050826.1_ ' ribosomal-protein S6 kinase (ATPK19) -related kinase P	15.247	2.81157	5.31461	0.997692	15.247	31	AT1G12330
	245777_at	AT1G73540	unknown protein contains similarity to diphosphoinositol polyphosphate phosphohydrolase GI:3978224 from [Homo sapiens] MutT/nudix family protein metabolism P	14.7163	1.42979	7.32599	0.508057	14.7163	32	AT1G12580
	252679_at	AT3G44260	'CCR4-associated factor 1-like protein CAF1_MOUSE CCR4-ASSOCIATED FACTOR 1 - Mus musculus, SWISSPROT:CAF1_MOUSE; supported by cDNA: gi_15292828_gb_AY050848.1_ ' CCR4-associated factor 1-related protein unknown P	14.2723	3.16676	7.4572	1.9523	14.2723	33	AT1G13080
	266658_at	AT2G25735	Expressed protein ; supported by full-length cDNA: Ceres: 7152. expressed protein unknown P	13.8779	3.19518	7.97648	1.69931	13.8779	34	AT1G13210
	252474_at	AT3G46620	putative protein several hypothetical proteins - Arabidopsis thaliana expressed protein unknown P	13.3653	3.39359	6.48727	1.73246	13.3653	35	AT1G13260
	247137_at	AT5G66210	calcium-dependent protein kinase calcium-dependent protein kinase (CPK28) kinase P	13.0764	2.9482	7.49958	1.81505	13.0764	36	AT1G13340
	255568_at	AT4G01250	putative DNA-binding protein WRKY family transcription factor (WRKY22) transcription factor P	12.9795	3.4887	7.367	0.894817	12.9795	37	AT1G14280
	254300_at	AT4G22780	'Translation factor EF-1 alpha - like protein translation factor EF-1 alpha genfamily, Arabidopsis thaliana, PATCHX:G1532164' uridylyltransferase-related metabolism P	12.9256	4.64026	2.83865	0.998312	12.9256	38	AT1G14370
	262360_at	AT1G73080	'receptor protein kinase, putative similar to receptor protein kinase GI:1389566 from [Arabidopsis thaliana]' leucine-rich repeat transmembrane protein kinase, putative kinase P	12.878	2.4549	2.30582	0.389109	12.878	39	AT1G14480
	264289_at	AT1G61890	hypothetical protein similar to hypothetical protein GI:2894569 from [Arabidopsis thaliana]; supported by cDNA: gi_15028186_gb_AY045916.1_ MATE efflux protein family transporter P	12.7261	2.04478	2.67192	0.436073	12.7261	40	AT1G14740
	253915_at	AT4G27280	'putative protein centrin, Marsilea vestita;supported by full-length cDNA: Ceres:13072.' calcium-binding EF-hand family protein calcium binding P	12.689	1.53572	26.3105	3.00834	12.689	41	AT1G14920
	267028_at	AT2G38470	putative WRKY-type DNA binding protein WRKY family transcription factor (WRKY33) transcription factor P	12.3959	3.50575	11.2024	2.99597	12.3959	42	AT1G15260
	263972_at	AT2G42760	unknown protein expressed protein unknown P	12.3778	3.00615	0.928437	0.326747	12.3778	43	AT1G15430
	251640_at	AT3G57450	putative protein expressed protein unknown P	12.3596	1.11489	7.80063	0.927791	12.3596	44	AT1G15670
	249264_s_at	AT5G41740	disease resistance protein-like disease resistance protein (TIR-NBS-LRR class), putative disease resistance P	12.2952	2.11227	10.9471	2.08986	12.2952	45	AT1G16670
	256627_at	AT3G19970	unknown protein expressed protein unknown P	11.8699	2.46069	3.03669	0.740589	11.8699	46	AT1G17340
	251636_at	AT3G57530	'calcium-dependent protein kinase calcium-dependent protein kinase - Fragaria x ananassa, EMBL:AF035944' calcium-dependent protein kinase, putative (CDPK) (CPK32) kinase P	11.5076	2.84498	6.86916	2.05915	11.5076	47	AT1G17380
	265184_at	AT1G23710	unknown protein expressed protein unknown P	11.3594	4.03982	7.62043	2.52913	11.3594	48	AT1G17420
	254231_at	AT4G23810	'putative protein AR411 - Arabidopsis thaliana (thale cress), PID:g1669603; supported by cDNA: gi_13507100_gb_AF272748.1_AF272748 ' WRKY family transcription factor (WRKY53) transcription factor P	11.3293	2.97302	5.22386	1.01756	11.3293	49	AT1G17620
	253140_at	AT4G35480	RING-H2 finger protein RHA3b RING-H2 finger protein RHA3b transcription factor P	11.175	1.31311	1.34451	0.148838	11.175	50	AT1G17700
	252131_at	AT3G50930	'BCS1 protein-like protein Homo sapiens h-bcs1 (BCS1) mRNA, nuclear gene encoding mitochondrial protein which is involved in the expression of functional mitochondrial ubiquinol-cytochrome c reductase complex probably via the control of expression of Ries AAA-type ATPase family metabolism P	10.694	3.24908	5.21533	1.51563	10.694	51	AT1G17990
	253104_at	AT4G36010	'thaumatin-like protein thaumatin-like protein, Arabidopsis thaliana, Pir2:S71175; supported by cDNA: gi_13430505_gb_AF360165.1_AF360165 ' thaumatin family unknown P	10.5188	2.51148	3.18541	0.903915	10.5188	52	AT1G18010
	259979_at	AT1G76600	unknown protein expressed protein unknown P	10.5107	0.92669	8.5332	0.621518	10.5107	53	AT1G18210
	260915_at	AT1G02660	hypothetical protein similar to hypothetical protein GB:CAB83109 GI:7362739 from [Arabidopsis thaliana]; supported by cDNA: gi_15081706_gb_AY048246.1_ lipase (class 3) family metabolism P	10.4689	1.57601	9.06402	1.40523	10.4689	54	AT1G18330
	245247_at	AT4G17230	scarecrow-like 13 (SCL13) ; supported by cDNA: gi_16930432_gb_AF419570.1_AF419570 scarecrow-like transcription factor 13 (SCL13) transcription factor P	10.458	0.793066	3.05268	0.327271	10.458	55	AT1G18390
	252053_at	AT3G52400	syntaxin-like protein synt4 syntaxin of plants SYP122 vesicle transport P	10.4296	1.55878	7.68273	1.18377	10.4296	56	AT1G18570
	257053_at	AT3G15210	ethylene responsive element binding factor 4 (AtERF4) identical to GB:BAA32421 from [Arabidopsis thaliana];supported by full-length cDNA: Ceres:22775. ethylene responsive element binding factor 4 (ERF4) transcription factor P	10.2493	2.20902	3.36365	0.858621	10.2493	57	AT1G18740
	259428_at	AT1G01560	'MAP kinase, putative similar to MAP kinase 5 GI:4239889 from [Zea mays]' mitogen-activated protein kinase (MAPK), putative (MPK11) kinase P	10.203	2.1304	2.33771	0.589269	10.203	58	AT1G19020
	245041_at	AT2G26530	'AR781, similar to yeast pheromone receptor identical to GB:D88743, corrected a frameshift found in the original record (at 69530 bp), sequence submitted has been verified from 10 sequence electropherograms. The translation now starts from an upstream ATG AR781, similar to yeast pheromone receptor unknown P	10.1821	1.03849	4.1415	0.373532	10.1821	59	AT1G19050
	265680_at	AT2G32150	putative hydrolase haloacid dehalogenase-like hydrolase family metabolism P	10.0809	1.59858	2.89368	0.872502	10.0809	60	AT1G19180
	263931_at	AT2G36220	unknown protein expressed protein unknown P	9.99693	3.92875	4.76102	1.9176	9.99693	61	AT1G19300
	267069_at	AT2G41010	unknown protein expressed protein unknown P	9.92117	1.90764	3.65109	0.5673	9.92117	62	AT1G19380
	246018_at	AT5G10695	Expressed protein ; supported by full-length cDNA: Ceres: 103171. expressed protein unknown P	9.83464	0.978191	6.72139	0.80798	9.83464	63	AT1G19770
	260237_at	AT1G74430	putative MYB family transcription factor contains Pfam profile: PF00249 Myb-like DNA-binding domain; similar to N-term of myb GB:CAA72218 [Oryza sativa]; supported by cDNA: gi_15375287_gb_AF217205.2_AF217205 myb family transcription factor transcription factor P	9.7744	1.71626	1.10148	0.239635	9.7744	64	AT1G20350
	250292_at	AT5G13220	'putative protein predicted proteins, Arabidopsis thaliana; supported by cDNA: gi_15912332_gb_AY056444.1_ ' expressed protein unknown P	9.62475	2.40014	1.06176	0.250248	9.62475	65	AT1G20440
	263783_at	AT2G46400	putative WRKY-type DNA binding protein WRKY family transcription factor transcription factor P	9.32688	1.34654	3.91378	0.603466	9.32688	66	AT1G20450
	264389_at	AT1G11960	unknown protein similar to hypothetical protein HYP1 gb|Z97338 from A. thaliana expressed protein unknown P	9.23334	0.250778	1.0376	0.120218	9.23334	67	AT1G20510
	246777_at	AT5G27420	'RING-H2 zinc finger protein-like RING-H2 zinc finger protein ATL6 - Arabidopsis thaliana, EMBL:AF132016;supported by full-length cDNA: Ceres:106078.' RING-H2 zinc finger protein-related transcription factor P	9.15005	2.18154	9.27089	2.20376	9.15005	68	AT1G20823
	264000_at	AT2G22500	putative mitochondrial dicarboxylate carrier protein mitochondrial carrier protein family unknown P	9.14835	1.02876	3.68184	0.652877	9.14835	69	AT1G21010
	266396_at	AT2G38790	unknown protein expressed protein unknown P	9.04168	2.38988	3.07831	0.860039	9.04168	70	AT1G21550
	249746_at	AT5G24590	NAC2-like protein No apical meristem (NAM) protein family transcription factor P	8.65736	0.893709	3.36215	0.30151	8.65736	71	AT1G21910
	247693_at	AT5G59730	'putative protein leucine zipper-containing protein, Lycopersicon esculentum, PIR:S21495; supported by cDNA: gi_14334437_gb_AY034910.1_ ' exocyst subunit EXO70 family transporter P	8.6488	0.725498	2.01543	0.178826	8.6488	72	AT1G21920
	261405_at	AT1G18740	unknown protein ;supported by full-length cDNA: Ceres:40753. expressed protein unknown P	8.62152	1.00956	2.06173	0.305081	8.62152	73	AT1G22190
	257022_at	AT3G19580	'zinc finger protein, putative similar to Cys2/His2-type zinc finger protein 2 GB:BAA85107 from [Arabidopsis thaliana]; supported by cDNA: gi_15028256_gb_AY046043.1_ ' zinc finger protein -related transcription factor P	8.60016	1.6194	2.79631	0.323787	8.60016	74	AT1G22280
	262383_at	AT1G72940	'disease resistance protein, putative similar to disease resistance protein GI:9758876 from [Arabidopsis thaliana]' disease resistance protein (TIR-NBS class), putative disease resistance P	8.56657	0.994035	14.6597	2.95112	8.56657	75	AT1G22570
	261193_at	AT1G32920	unknown protein ; supported by cDNA: gi_15450636_gb_AY052686.1_ expressed protein unknown P	8.55071	2.08098	7.54645	1.82742	8.55071	76	AT1G23205
	259518_at	AT1G20510	hypothetical protein ; supported by cDNA: gi_13430675_gb_AF360250.1_AF360250 4-coumarate:CoA ligase 1 (4-coumaroyl-CoA synthase 1) (4CL1) family metabolism P	8.32415	1.05068	2.10095	0.261868	8.32415	77	AT1G23710
	247279_at	AT5G64310	arabinogalactan-protein (gb|AAC77823.1) arabinogalactan-protein (AGP1) cell wall related P	8.27605	0.862855	4.54036	0.701873	8.27605	78	AT1G24150
	264787_at	AT2G17840	putative senescence-associated protein 12 senescence-associated protein 12 -related unknown P	8.21401	0.981167	1.19306	0.146542	8.21401	79	AT1G24440
	255733_at	AT1G25400	unknown protein similar to unknown protein GI:6714347 from [Arabidopsis thaliana];supported by full-length cDNA: Ceres:103226. expressed protein unknown P	8.06911	1.17799	14.9518	2.06868	8.06911	80	AT1G25400
	245755_at	AT1G35210	hypothetical protein predicted by genemark.hmm;supported by full-length cDNA: Ceres:42217. expressed protein unknown P	8.045	2.0094	14.206	3.48206	8.045	81	AT1G25500
	247848_at	AT5G58120	'resistance protein - like disease resistance protein RPP1-WsA, Arabidopsis thaliana, EMBL:AF098962' disease resistance protein (TIR-NBS-LRR class), putative disease resistance P	8.0266	2.14374	6.18517	1.77039	8.0266	82	AT1G25550
	248981_at	AT5G45110	regulatory protein NPR1-like; transcription factor inhibitor I kappa B-like regulatory protein NPR1-related; transcription factor inhibitor I kappa B-like unknown P	7.88753	1.72719	4.29051	0.90099	7.88753	83	AT1G25988
	265648_at	AT2G27500	'putative beta-1,3-glucanase glycosyl hydrolase family 17 metabolism P	7.84534	0.73419	3.68627	0.415863	7.84534	84	AT1G26210
	249910_at	AT5G22630	chorismate mutase/prephenate dehydratase-like protein prephenate dehydratase family metabolism P	7.64474	0.73489	1.37883	0.14343	7.64474	85	AT1G26380
	247351_at	AT5G63790	putative protein contains similarity to NAC-domain protein;supported by full-length cDNA: Ceres:6637. No apical meristem (NAM) protein family transcription factor P	7.62986	1.64497	1.36496	0.24414	7.62986	86	AT1G26730
	253323_at	AT4G33920	'putative protein protein phosphatase Wip1, Homo sapiens, PID:g2218063;supported by full-length cDNA: Ceres:40123.' expressed protein unknown P	7.51202	0.997951	4.44943	0.587614	7.51202	87	AT1G26920
	252278_at	AT3G49530	'NAC2-like protein NAC2 - Arabidopsis thaliana, EMBL:AF201456; supported by cDNA: gi_16604578_gb_AY059734.1_ ' No apical meristem (NAM) protein family transcription factor P	7.50008	1.66597	5.49266	1.27251	7.50008	88	AT1G27100
	255524_at	AT4G02330	hypothetical protein similar to pectinesterase pectinesterase, putative (PME3) cell wall related P	7.47905	1.56788	8.80388	3.19261	7.47905	89	AT1G27730
	258650_at	AT3G09830	putative protein kinase similar to protein kinase (APK1A) GB:Q06548 [Arabidopsis thaliana]; contains Pfam profile: PF00069 Eukaryotic protein kinase domain protein kinase, putative kinase P	7.43537	2.29924	2.16149	0.733461	7.43537	90	AT1G27770
	255872_at	AT2G30360	putative protein kinase contains a protein kinase domain profile (PDOC00100); supported by cDNA: gi_13448034_gb_AF339146.1_AF339146 CBL-interacting protein kinase 11 (CIPK11) (PKS5) kinase P	7.43104	0.964798	2.3521	0.3524	7.43104	91	AT1G28380
	262813_at	AT1G11670	unknown protein strong similarity to gi|3367522 F8K4.9 from Arabidopsis thaliana BAC gb|AC004392. EST gb|W43487 comes from this gene MATE efflux protein family transporter P	7.32776	1.92759	1.27684	0.339838	7.32776	92	AT1G28480
	255064_at	AT4G08950	putative phi-1-like phosphate-induced protein phi-1 phosphate-induced protein -related unknown P	7.2504	2.53317	21.7902	7.45939	7.2504	93	AT1G28670
	247708_at	AT5G59550	'putative protein COP1-interacting protein CIP8, Arabidopsis thaliana, EMBL:AF162150; supported by cDNA: gi_15450686_gb_AY052711.1_ ' expressed protein unknown P	7.22944	1.53564	4.23753	0.51543	7.22944	94	AT1G29340
	259792_at	AT1G29690	unknown protein ; supported by cDNA: gi_15809819_gb_AY054177.1_ expressed protein unknown P	7.2152	1.01894	4.13703	0.556464	7.2152	95	AT1G29430
	256093_at	AT1G20823	predicted protein ; supported by cDNA: gi_15027984_gb_AY045849.1_ RING zinc finger protein -related transcription factor P	7.10091	0.666839	3.37445	0.430029	7.10091	96	AT1G29690
	262901_at	AT1G59910	hypothetical protein predicted by genemark.hmm formin homology 2 (FH2) domain-containing protein unknown P	7.09164	1.10636	3.11448	0.495018	7.09164	97	AT1G30250
	260798_at	AT1G78280	unknown protein contains similarity to apoptotic cell clearance receptor PtdSerR GI:11037740 from [Mus musculus] expressed protein unknown P	7.05768	0.414897	1.33449	0.0918139	7.05768	98	AT1G30620
	251259_at	AT3G62260	'putative protein phosphoprotein phosphatase (EC 3.1.3.16) 1A-alpha - Homo sapiens, PIR:S22423;supported by full-length cDNA: Ceres:20050.' protein phosphatase 2C (PP2C), putative phosphatase P	6.91367	1.25672	1.63957	0.259474	6.91367	99	AT1G31130
	258507_at	AT3G06500	'neutral invertase, putative similar to neutral invertase GB:CAA76145 from [Daucus carota] (Physiol. Plantarum (1999) 107, 159-165)' neutral invertase -related metabolism P	6.91341	1.80305	1.16879	0.314352	6.91341	100	AT1G31920
	255844_at	AT2G33580	putative protein kinase contains a protein kinase domain profile (PDOC00100) protein kinase -related kinase P	6.90176	2.11114	3.14199	0.702672	6.90176	101	AT1G32460
	245866_s_at	AT1G57990	unknown protein purine permease-related transporter P	6.89885	0.733067	7.79188	0.595412	6.89885	102	AT1G32640
	250335_at	AT5G11650	'lysophospholipase - like protein lysophospholipase homolog LPL1, Oryza sativa, EMBL:AF039531;supported by full-length cDNA: Ceres:15284.' hydrolase, alpha/beta fold family metabolism P	6.86307	0.794551	3.24767	0.739455	6.86307	103	AT1G32920
	248794_at	AT5G47220	ethylene responsive element binding factor 2 (ATERF2) (sp|O80338) ethylene responsive element binding factor 2 (EREBP-2) transcription factor P	6.85567	2.12417	2.9254	1.0162	6.85567	104	AT1G33600
	253872_at	AT4G27410	'putative protein Arabidopsis thaliana nap gene,PID:e1234813;supported by full-length cDNA: Ceres:38344.' No apical meristem (NAM) protein family transcription factor P	6.78965	2.26441	2.54462	0.84309	6.78965	105	AT1G34260
	246821_at	AT5G26920	'calmodulin-binding - like protein calmodulin-binding protein TCB60, Nicotiana tabacum, EMBL:U58971' calmodulin-binding protein unknown P	6.75838	0.88303	5.72904	0.807278	6.75838	106	AT1G35210
	254432_at	AT4G20830	'reticuline oxidase -like protein reticuline oxidase, Eschscholzia californica, PIR:A41533; supported by cDNA: gi_15983492_gb_AF424621.1_AF424621 ' FAD-linked oxidoreductase family metabolism P	6.74545	1.54036	4.08858	0.922406	6.74545	107	AT1G35350
	251804_at	AT3G55430	'beta-1,3-glucanase - like protein probable beta-1,3-glucanase, Triticum aestivum, PIR:T06268; supported by full-length cDNA: Ceres: 8980. ' glycosyl hydrolase family 17 (beta-1,3-glucanase) metabolism P	6.72614	0.707572	3.69216	0.484899	6.72614	108	AT1G42990
	254707_at	AT4G18010	'putative protein inositol polyphosphate 5-phosphatase, Homo sapiens,PATCHX:G1019103; supported by cDNA: gi_10444262_gb_AF289634.1_AF289634 ' inositol polyphosphate 5-phosphatase II (IP5PII) phosphatase P	6.71867	0.619002	8.29545	0.664223	6.71867	109	AT1G44350
	261713_at	AT1G32640	'protein kinase, putative identical to bHLH protein GB:CAA67885 GI:1465368 from [Arabidopsis thaliana]; supported by cDNA: gi_14335047_gb_AY037203.1_ ' bHLH protein (RAP-1) transcription factor P	6.7077	1.24591	1.14651	0.218106	6.7077	110	AT1G45145
	251494_at	AT3G59350	'protein kinase-like protein Pto kinase interactor 1 - Lycopersicon esculentum, EMBL:U28007; supported by cDNA: gi_15451117_gb_AY054639.1_ ' serine/threonine protein kinase, putative kinase P	6.6998	0.870743	4.06352	0.494314	6.6998	111	AT1G49470
	262164_at	AT1G78070	unknown protein ; supported by cDNA: gi_13937194_gb_AF372951.1_AF372951 expressed protein unknown P	6.67483	1.26135	0.744075	0.199798	6.67483	112	AT1G49840
	259137_at	AT3G10300	unknown protein Pfam HMM hit: EF hand calcium-binding EF-hand family protein calcium binding P	6.61882	0.69254	1.7984	0.269993	6.61882	113	AT1G50740
	262226_at	AT1G53885	Expressed protein ; supported by full-length cDNA: Ceres: 17598. senescence-associated protein -related unknown P	6.55285	2.33263	0.857365	0.36693	6.55285	114	AT1G51090
	249583_at	AT5G37770	'CALMODULIN-RELATED PROTEIN 2, TOUCH-INDUCED (TCH2) ;supported by full-length cDNA: Ceres:25475.' calmodulin-related protein 2, touch-induced (TCH2) calcium binding P	6.55239	1.03217	6.69896	1.57862	6.55239	115	AT1G51660
	258207_at	AT3G14050	putative GTP pyrophosphokinase similar to GTP PYROPHOSPHOKINASE GB:O87331 from [Corynebacterium glutamicum]; supported by cDNA: gi_7141305_gb_AF225703.1_AF225703 GTP pyrophosphokinase -related (RSH2) kinase P	6.52306	1.57259	2.58454	0.631002	6.52306	116	AT1G51700
	254447_at	AT4G20860	berberine bridge enzyme - like protein FAD-linked oxidoreductase family metabolism P	6.51785	0.568249	3.0438	0.497893	6.51785	117	AT1G51780
	246340_s_at	AT3G44860	'AtPP -like protein AtPP protein, Brassica napus, EMBL:BNA245479; supported by cDNA: gi_15293070_gb_AY050969.1_ ' methyltransferase-related metabolism P	6.51753	1.1015	0.703731	0.140152	6.51753	118	AT1G52890
	246870_at	AT5G26030	ferrochelatase-I ferrochelatase-I unknown P	6.44159	1.17649	2.5093	0.458024	6.44159	119	AT1G53035
	246289_at	AT3G56880	'putative protein predicted protein At2g41010 - Arabidopsis thaliana, EMBL:AC004261;supported by full-length cDNA: Ceres:39584.' expressed protein unknown P	6.42059	0.40298	5.42865	0.289461	6.42059	120	AT1G53170
	261564_at	AT1G01720	'NAC domain protein, putative similar to NAC domain protein NAM GB:AAD17313 GI:4325282 from [Arabidopsis thaliana];supported by full-length cDNA: Ceres:20909.' No apical meristem (NAM) protein family transcription factor P	6.34501	2.24451	1.48965	0.512524	6.34501	121	AT1G53840
	258551_at	AT3G06890	hypothetical protein predicted by genscan+;supported by full-length cDNA: Ceres:262487. expressed protein unknown P	6.31654	1.44176	2.35307	0.53069	6.31654	122	AT1G53885
	257083_s_at	AT3G20590	'non-race specific disease resistance protein, putative contains non-consensus CT donor splice site at exon 1; potential pseudogene; similar to non-race specific disease resistance protein GB:AAB95208 [Arabidopsis thaliana]' non-race specific disease resistance protein -related unknown P	6.31502	1.48801	1.89606	0.184289	6.31502	123	AT1G54200
	252563_at	AT3G45970	'putative protein cim1 induced allergen, Glycine max, EMBL:U03860;supported by full-length cDNA: Ceres:27534.' expansin protein family (EXPL1) cell wall related P	6.30773	2.39679	11.451	4.6854	6.30773	124	AT1G55450
	255549_at	AT4G01950	predicted protein of unknown function phospholipid/glycerol acyltransferase family metabolism P	6.14222	0.787447	6.12251	0.772922	6.14222	125	AT1G55910
	248524_s_at	AT5G50570	putative protein contains similarity to squamosa promoter binding protein;supported by full-length cDNA: Ceres:113229. expressed protein unknown P	6.13357	0.966843	3.05942	0.429198	6.13357	126	AT1G56120
	246858_at	AT5G25930	'receptor-like protein kinase - like receptor-like protein kinase 5, Arabidopsis thaliana, PIR:S27756' receptor-related protein kinase - like kinase P	6.10821	1.21013	2.72079	0.608952	6.10821	127	AT1G56430
	260068_at	AT1G73805	putative calmodulin-binding protein similar to calmodulin-binding protein GB:AAB37246 [Nicotiana tabacum] calmodulin-binding protein unknown P	6.07161	2.11866	4.88153	1.69007	6.07161	128	AT1G56510
	253284_at	AT4G34150	'putative protein hydroxyproline-rich glycoprotein precursor, Nicotiana tabacum, PIR2:S06733; supported by cDNA: gi_15724315_gb_AF412098.1_AF412098 ' C2 domain-containing protein unknown P	6.05811	0.469502	4.8428	0.52794	6.05811	129	AT1G57990
	254605_at	AT4G18950	'protein kinase - like protein protein kinase 6, Glycine max., PIR2:S29851;supported by full-length cDNA: Ceres:38712.' protein kinase - like protein kinase P	6.05774	0.456998	2.25521	0.475289	6.05774	130	AT1G59820
	264232_at	AT1G67470	putative protein kinase Pfam HMM hit: Eukaryotic protein kinase domain; identical to GB:AAC18787 (Arabidopsis thaliana) protein kinase family kinase P	5.97972	0.445315	3.25253	0.25723	5.97972	131	AT1G59910
	256324_at	AT1G66760	'MATE efflux family protein, putative contains TIGRfam profile: TIGR00797: MATE efflux family protein' MATE efflux protein - related transporter P	5.95782	2.67813	1.17844	0.582888	5.95782	132	AT1G60590
	263379_at	AT2G40140	putative CCCH-type zinc finger protein also an ankyrin-repeat protein CCCH-type zinc finger protein -related unknown P	5.95046	1.09318	5.32439	1.31181	5.95046	133	AT1G61065
	251507_at	AT3G59080	'putative protein CND41, chloroplast nucleoid DNA binding protein - Nicotiana tabacum, EMBL:D26015; supported by cDNA: gi_15983375_gb_AF424562.1_AF424562 ' expressed protein transcription factor P	5.94368	0.867757	8.04365	1.70618	5.94368	134	AT1G61360
	259626_at	AT1G42990	'bZIP transcription factor, putative contains Pfam profile: PF00170: bZIP transcription factor; supported by cDNA: gi_15028322_gb_AY045964.1_ ' bZIP family transcription factor transcription factor P	5.9429	0.374644	2.92911	0.137574	5.9429	135	AT1G61820
	256050_at	AT1G07000	'leucine zipper protein, putative similar to leucine zipper protein GI:10177020 from [Arabidopsis thaliana]' exocyst subunit EXO70 family transporter P	5.8806	1.33236	3.11075	0.628315	5.8806	136	AT1G61890
	253919_at	AT4G27350	putative protein membrane lipo protein lipid attachment site-containing expressed protein unknown P	5.85447	0.999352	3.08912	0.743656	5.85447	137	AT1G62300
	248821_at	AT5G47070	protein serine threonine kinase-like protein kinase, putative kinase P	5.76936	1.28174	4.39766	0.970064	5.76936	138	AT1G62420
	257029_at	AT3G19240	'dem-like protein similar to dem dem-related protein unknown P	5.73485	0.705996	1.30965	0.221627	5.73485	139	AT1G63090
	248327_at	AT5G52750	putative protein similar to unknown protein (emb|CAA71173.1);supported by full-length cDNA: Ceres:19542. heavy-metal-associated domain-containing protein unknown P	5.7262	0.813616	4.94961	0.762631	5.7262	140	AT1G63720
	265530_at	AT2G06050	'12-oxophytodienoate-10,11-reductase 12-oxophytodienoate reductase (OPR3)(DDE1) metabolism P	5.70235	0.595753	0.827415	0.0537711	5.70235	141	AT1G64610
	261261_at	AT1G26730	putative aldehyde oxidase aldehyde oxidase -related metabolism P	5.69574	1.08386	1.93099	0.288816	5.69574	142	AT1G64780
	257785_at	AT3G26980	'geranylgeranylated protein, putative similar to ATGP4 GB:AAD00115 from [Arabidopsis thaliana]' ubiquitin family ubiquitin-like pathway P	5.67846	1.01631	2.45221	0.240425	5.67846	143	AT1G65310
	247811_at	AT5G58430	'leucine zipper-containing protein leucine zipper-containing protein, Lycopersicon esculentum, PIR:S21495' leucine zipper-containing protein unknown P	5.63879	0.401032	4.327	0.337705	5.63879	144	AT1G65490
	248322_at	AT5G52760	putative protein similar to unknown protein (emb|CAA71173.1) heavy-metal-associated domain-containing protein unknown P	5.62949	1.50892	4.07478	0.826773	5.62949	145	AT1G66090
	251925_at	AT3G54000	hypothetical protein expressed protein unknown P	5.60094	1.36107	2.58803	0.494881	5.60094	146	AT1G66180
	245749_at	AT1G51090	'proline-rich protein, putative similar to proline-rich protein GI:3242079 from [Capsicum annuum]; supported by cDNA: gi_14334847_gb_AY035097.1_ ' heavy-metal-associated domain-containing protein unknown P	5.56928	0.798352	1.58471	0.286093	5.56928	147	AT1G66260
	261506_at	AT1G71697	'choline kinase, putative similar to CHOLINE/ETHANOLAMINE KINASE GB:Q9Y259 from [Homo sapiens]' choline kinase -related kinase P	5.51517	0.450784	1.7814	0.15222	5.51517	148	AT1G66760
	255926_at	AT1G22190	'AP2 domain containing protein RAP2, putative similar to AP2 domain containing protein RAP2.4 GI:2281633 from [Arabidopsis thaliana]; supported by cDNA: gi_15292782_gb_AY050825.1_ ' AP2 domain transcription factor, putative transcription factor P	5.49868	0.680731	5.9713	0.61613	5.49868	149	AT1G66890
	247493_at	AT5G61900	'copine - like protein copine I, Homo sapiens, EMBL:HSU83246;supported by full-length cDNA: Ceres:146738.' copine BONZAI1 (BON1) unknown P	5.49228	1.06119	3.43553	0.633377	5.49228	150	AT1G67470
	261650_at	AT1G27770	envelope Ca2+-ATPase identical to envelope Ca2+-ATPase GB:AAD10212 GI:516118 from (Arabidopsis thaliana); supported by cDNA: gi_493621_dbj_D13983.1_ATHRCECAA calcium-transporting ATPase 1, plasma membrane-type (Ca2+-ATPase, isoform 1) transporter P	5.48486	0.682138	3.56928	0.481937	5.48486	151	AT1G67520
	247125_at	AT5G66070	putative protein contains similarity to unknown protein (gb|AAF18680.1) C3HC4-type zinc finger protein family transcription factor P	5.48372	0.45331	4.49315	0.428941	5.48372	152	AT1G67530
	257784_at	AT3G26970	'geranylgeranylated protein, putative similar to ATGP4 GB:AAD00115 from [Arabidopsis thaliana]' --metabolism P	5.46056	0.823116	2.85669	0.479575	5.46056	153	AT1G67880
	245329_at	AT4G14365	Expressed protein ; supported by full-length cDNA: Ceres: 37809. expressed protein unknown P	5.4451	0.355873	3.39048	0.0485232	5.4451	154	AT1G68050
	259852_at	AT1G72280	'disulfide bond formation protein, putative similar to GI:6642925 from [Mus musculus]' disulfide bond formation protein -related metabolism P	5.44421	1.04547	1.01575	0.311064	5.44421	155	AT1G68130
	252009_at	AT3G52800	'zinc finger - like protein zinc finger protein 216, Homo sapiens, EMBL:AF062072; supported by cDNA: gi_14596166_gb_AY042871.1_ ' zinc finger - like protein transcription factor P	5.43388	0.390498	3.55144	0.363029	5.43388	156	AT1G68490
	257154_at	AT3G27210	unknown protein expressed protein unknown P	5.40416	0.762326	0.778513	0.190382	5.40416	157	AT1G68520
	259705_at	AT1G77450	'GRAB1-like protein similar to GRAB1 protein GB:CAA09371, a novel member of the NAC domain family;supported by full-length cDNA: Ceres:36478.' No apical meristem (NAM) protein family transcription factor P	5.40234	2.83386	1.14257	0.500273	5.40234	158	AT1G68670
	253257_at	AT4G34390	'extra-large G-protein - like extra-large G-protein, Arabidopsis thaliana, AF060942' extra-large G-protein - like unknown P	5.40211	0.403077	2.59845	0.20222	5.40211	159	AT1G68840
	267393_at	AT2G44500	similar to axi 1 protein from Nicotiana tabacum axi 1 protein from Nicotiana tabacum -related unknown P	5.40183	0.422882	5.86908	0.887653	5.40183	160	AT1G69530
	260203_at	AT1G52890	NAM-like protein similar to NAM (no apical meristem) GB:CAA63101 from [Petunia x hybrida] No apical meristem (NAM) protein family transcription factor P	5.39726	1.82271	1.71173	0.612003	5.39726	161	AT1G69780
	255543_at	AT4G01870	predicted protein of unknown function similar to bacterial tolB proteins but unclear if T7B11.13 is involved in viral transport expressed protein unknown P	5.38154	3.27819	1.82858	0.941744	5.38154	162	AT1G69840
	267518_at	AT2G30500	unknown protein expressed protein unknown P	5.3597	1.15764	2.30782	0.438105	5.3597	163	AT1G69890
	246987_at	AT5G67300	'myb-related protein, 33.3K (pir |S71284) ;supported by full-length cDNA: Ceres:33763.' myb family transcription factor transcription factor P	5.35416	0.288952	4.74456	0.280914	5.35416	164	AT1G70090
	249719_at	AT5G35735	Expressed protein ; supported by full-length cDNA: Ceres: 32450. auxin-induced protein family unknown function, known response P	5.31394	0.529233	2.36641	0.171109	5.31394	165	AT1G70230
	250575_at	AT5G08240	putative protein expressed protein unknown P	5.29072	1.7201	2.6757	0.987958	5.29072	166	AT1G70480
	257925_at	AT3G23170	unknown protein expressed protein unknown P	5.28235	1.06491	5.44765	0.857199	5.28235	167	AT1G70590
	247717_at	AT5G59320	'nonspecific lipid-transfer protein precursor - like nonspecific lipid-transfer protein precursor, Brassica napus, EMBL:AF101038;supported by full-length cDNA: Ceres:7828.' lipid transfer protein 3 (LTP 3) metabolism P	5.25098	10.1457	1.83597	3.60043	5.25098	168	AT1G70700
	260206_at	AT1G70740	putative protein kinase contains Pfam profile: PF00069 Eukaryotic protein kinase domain protein kinase family kinase P	5.24533	0.424506	4.21495	0.364749	5.24533	169	AT1G70740
	254255_at	AT4G23220	'serine/threonine kinase - like protein serine/threonine kinase, Brassica oleracea; supported by cDNA: gi_14423417_gb_AF386946.1_AF386946 ' serine/threonine kinase - like protein kinase P	5.20344	0.532398	2.14026	0.314869	5.20344	170	AT1G70790
	264655_at	AT1G09070	'unknown protein Similar to Glycine SRC2 (gb|AB000130). ESTs gb|H76869,gb|T21700,gb|ATTS5089 come from this gene; supported by cDNA: gi_15010557_gb_AY045580.1_ ' C2 domain-containing protein unknown P	5.13993	0.473672	2.92058	0.310265	5.13993	171	AT1G71697
	250279_at	AT5G13200	'ABA-responsive protein - like ABA-responsive protein, Hordeum vulgare, EMBL:AF026538' GRAM domain-containing protein unknown P	5.12543	1.29812	1.95055	0.506599	5.12543	172	AT1G71970
	259629_at	AT1G56510	disease resistance protein contains domains associated with disease resistance genes in plants: TIR/NB-ARC/LRR disease resistance protein (TIR-NBS-LRR class), putative disease resistance P	5.11079	0.844542	3.98015	0.858038	5.11079	173	AT1G72280
	262382_at	AT1G72920	'virus resistance protein, putative similar to virus resistance protein GI:558886 from [Nicotiana glutinosa]' disease resistance protein (TIR-NBS class), putative disease resistance P	5.08266	1.44387	11.5197	1.688	5.08266	174	AT1G72430
	259685_at	AT1G63090	unknown protein F-box protein (SKP1 interacting partner 3-related) ubiquitin-like pathway P	5.04269	0.144032	1.78125	0.43147	5.04269	175	AT1G72450
	267261_at	AT2G23120	unknown protein expressed protein unknown P	5.04266	0.389826	1.48551	0.161809	5.04266	176	AT1G72790
	254592_at	AT4G18880	'heat shock transcription factor - like protein heat shock transcription factor, Zea mays, PIR2:S61448' heat shock transcription factor 21 transcription factor P	5.01949	1.21568	2.52246	0.614907	5.01949	177	AT1G72900
	262171_at	AT1G74950	unknown protein ;supported by full-length cDNA: Ceres:3024. expressed protein unknown P	5.00625	0.952598	1.00335	0.207782	5.00625	178	AT1G72920
	262677_at	AT1G75860	unknown protein hypothetical protein unknown P	4.99199	0.620228	1.42423	0.144513	4.99199	179	AT1G72940
	250289_at	AT5G13190	putative protein expressed protein unknown P	4.98594	0.372408	3.70459	0.253411	4.98594	180	AT1G73080
	246631_at	AT1G50740	unknown protein ; supported by full-length cDNA: Ceres: 34587. expressed protein unknown P	4.91514	0.438824	2.78834	0.197373	4.91514	181	AT1G73500
	265075_at	AT1G55450	hypothetical protein similar to embryo-abundant protein GB:L47672 GI:1350530 from [Picea glauca]; supported by cDNA: gi_14335021_gb_AY037190.1_ expressed protein unknown P	4.90909	0.408684	2.83684	0.130913	4.90909	182	AT1G73540
	249765_at	AT5G24030	putative protein contains similarity to unknown protein (pir||T02898) expressed protein unknown P	4.90486	0.697045	6.92273	1.20653	4.90486	183	AT1G73800
	254321_at	AT4G22590	'trehalose-6-phosphate phosphatase - like protein trehalose-6-phosphate phosphatase (AtTPPA), PID:g2944178' trehalose-6-phosphate phosphatase, putative phosphatase P	4.86693	1.54925	1.25189	0.404147	4.86693	184	AT1G73805
	253827_at	AT4G28085	Expressed protein ; supported by cDNA: gi_15028040_gb_AY045877.1_ expressed protein unknown P	4.82255	0.356231	5.25698	1.0494	4.82255	185	AT1G74100
	252374_at	AT3G48100	response reactor 2 (ATRR2) response regulator 2 (ATRR2) unknown P	4.79503	0.839279	3.42389	0.466612	4.79503	186	AT1G74330
	252114_at	AT3G51450	'mucin -like protein hemomucin, Drosophila melanogaster, EMBL:DM42014;supported by full-length cDNA: Ceres:38956.' strictosidine synthase-related metabolism P	4.78926	0.560229	0.626776	0.0708036	4.78926	187	AT1G74360
	247543_at	AT5G61600	'DNA binding protein - like DNA binding protein EREBP-4, Nicotiana tabacum, PIR:T02434;supported by full-length cDNA: Ceres:92102.' AP2 domain transcription factor, putative transcription factor P	4.78853	0.772873	36.5321	5.68187	4.78853	188	AT1G74380
	259410_at	AT1G13340	hypothetical protein predicted by genemark.hmm expressed protein unknown P	4.73337	0.784526	1.7898	0.409544	4.73337	189	AT1G74430
	249485_at	AT5G39020	'receptor protein kinase - like protein receptor-protein kinase-like protein, Arabidopsis thaliana, PIR:T45786' protein kinase family kinase P	4.7298	0.51424	2.54382	0.544778	4.7298	190	AT1G74440
	252193_at	AT3G50060	R2R3-MYB transcription factor myb DNA-binding protein (MYB77) transcription factor P	4.72661	0.893211	16.9893	1.83768	4.72661	191	AT1G74450
	266017_at	AT2G18690	unknown protein expressed protein unknown P	4.71703	0.597973	2.39968	0.432547	4.71703	192	AT1G74710
	246214_at	AT4G36990	heat shock transcription factor HSF4 ; supported by cDNA: gi_1619920_gb_U68017.1_ATU68017 heat shock transcription factor 4 (HSF4) transcription factor P	4.71224	1.61681	1.42973	0.51431	4.71224	193	AT1G74950
	252377_at	AT3G47960	'putative peptide transporter peptide transporter (ptr1), Hordeum vulgare, AF023472; supported by cDNA: gi_13877878_gb_AF370202.1_AF370202 ' peptide transporter -related transporter P	4.70921	0.549749	2.10609	0.258818	4.70921	194	AT1G75710
	246253_at	AT4G37260	myb-related protein myb DNA-binding protein (AtMYB73) transcription factor P	4.66793	0.436866	9.17756	0.97971	4.66793	195	AT1G75860
	251192_at	AT3G62720	'alpha galactosyltransferase-like protein alpha galactosyltransferase - Trigonella foenum-graecum, EMBL:TFO245478; supported by cDNA: gi_15983425_gb_AF424587.1_AF424587 ' transferase - related metabolism P	4.66683	0.613877	5.46026	0.779151	4.66683	196	AT1G76040
	265452_at	AT2G46510	putative bHLH transcription factor bHLH protein family transcription factor P	4.64132	0.911667	1.62167	0.381243	4.64132	197	AT1G76180
	251281_at	AT3G61640	'putative protein hypothetical protein At2g46330 - Arabidopsis thaliana, EMBL:AC006526;supported by full-length cDNA: Ceres:11394.' arabinogalactan-protein (AGP20) cell wall related P	4.63845	1.13848	2.31717	0.583776	4.63845	198	AT1G76360
	260881_at	AT1G21550	unknown protein contains similarity to calcium-binding protein GB:CAB63264 GI:6580549 from [Lotus japonicus]; supported by cDNA: gi_13605536_gb_AF361594.1_AF361594 calcium-binding protein, putative (CML44) calcium binding P	4.61438	1.05281	3.09192	0.811536	4.61438	199	AT1G76600
	254229_at	AT4G23610	hypothetical protein expressed protein unknown P	4.60561	1.05983	1.72296	0.41467	4.60561	200	AT1G76690
	251610_at	AT3G57930	'putative protein hypothetical protein T24P15.10 - Arabidopsis thaliana, PIR:T00928' expressed protein unknown P	4.60153	1.54117	4.10035	1.33462	4.60153	201	AT1G76700
	260411_at	AT1G69890	hypothetical protein similar to GB:AAB61488 [Arabidopsis thaliana];supported by full-length cDNA: Ceres:34864. expressed protein unknown P	4.57935	0.572471	4.32995	0.456754	4.57935	202	AT1G76890
	249918_at	AT5G19240	'putative protein predicted protein, Arabidopsis thaliana' expressed protein unknown P	4.57782	0.393985	3.0744	0.267625	4.57782	203	AT1G76970
	267381_at	AT2G26190	unknown protein expressed protein unknown P	4.5586	0.318759	4.29996	1.14865	4.5586	204	AT1G77450
	251054_at	AT5G01540	'receptor like protein kinase receptor like protein kinase - Arabidopsis thaliana, EMBL:ATLECGENE; supported by cDNA: gi_13605542_gb_AF361597.1_AF361597 ' receptor lectin kinase, putative kinase P	4.55265	0.461462	1.94241	0.366323	4.55265	205	AT1G77740
	260429_at	AT1G72450	unknown protein expressed protein unknown P	4.53484	1.20075	1.63348	0.428736	4.53484	206	AT1G78070
	250399_at	AT5G10750	'putative protein predicted proteins, Arabidopsis thaliana;supported by full-length cDNA: Ceres:2344.' expressed protein unknown P	4.5334	0.295526	2.59314	0.211089	4.5334	207	AT1G78100
	264580_at	AT1G05340	unknown protein EST gb|ATTS0295 comes from this gene;supported by full-length cDNA: Ceres:20380. expressed protein unknown P	4.49706	1.55825	1.65322	0.590752	4.49706	208	AT1G78170
	266977_at	AT2G39420	putative phospholipase esterase/lipase/thioesterase family metabolism P	4.49532	0.783874	0.95218	0.154461	4.49532	209	AT1G78280
	247280_at	AT5G64260	phi-1-like protein phi-1-related protein unknown P	4.47702	0.293752	4.44081	0.374623	4.47702	210	AT1G78995
	267293_at	AT2G23810	hypothetical protein senescence-associated protein family unknown P	4.46515	0.641589	4.41717	0.507803	4.46515	211	AT1G79160
	254293_at	AT4G23060	'putative protein SF16 protein, Helianthus annuus, PID:g560150' expressed protein unknown P	4.44751	0.513275	1.17324	0.120854	4.44751	212	AT1G79680
	254256_at	AT4G23180	'serine/threonine kinase -like protein serine/threonine kinase, Brassica oleracea; supported by cDNA: gi_13506744_gb_AF224705.1_AF224705 ' serine/threonine kinase -related protein kinase P	4.44684	0.58023	2.54512	0.301977	4.44684	213	AT1G80180
	256433_at	AT3G10980	unknown protein expressed protein unknown P	4.42486	0.813431	3.40503	0.787205	4.42486	214	AT1G80840
	255479_at	AT4G02380	'coded for by A. thaliana cDNA T46835 similar to several small proteins (~100 aa) that are induced by heat, auxin, ethylene and wounding such as Phaseolus aureus indole-3-acetic acid induced protein ARG (SW:32292);supported by full-length cDNA: Ceres:2319 late embryogenesis abundant protein family unknown P	4.39998	0.974147	3.41628	0.74874	4.39998	215	AT2G01450
	258764_at	AT3G10720	putative pectinesterase contains similarity to pectinesterase GB:AAB57671 [Citrus sinensis] pectinesterase, putative cell wall related P	4.39776	0.539645	3.06757	0.345727	4.39776	216	AT2G01670
	246099_at	AT5G20230	blue copper binding protein plastocyanin-like domain containing protein photosynthesis P	4.38952	1.20588	3.63927	1.00437	4.38952	217	AT2G02860
	266037_at	AT2G05940	putative protein kinase contains a protein kinase domain profile (PDOC00100); supported by cDNA: gi_15810412_gb_AY056245.1_ protein kinase, putative kinase P	4.3586	0.662578	2.0706	0.547163	4.3586	218	AT2G02950
	259418_at	AT1G02390	unknown protein ; supported by cDNA: gi_16930412_gb_AF419560.1_AF419560 phospholipid/glycerol acyltransferase family metabolism P	4.32724	1.27128	5.08193	1.32757	4.32724	219	AT2G03310
	257407_at	AT1G27100	unknown protein expressed protein unknown P	4.32517	0.553091	3.46373	0.387712	4.32517	220	AT2G03550
	246270_at	AT4G36500	putative protein expressed protein unknown P	4.29787	0.257048	2.34484	0.28413	4.29787	221	AT2G04240
	245051_at	AT2G23320	putative WRKY-type DNA-binding protein WRKY family transcription factor transcription factor P	4.29065	0.892319	2.514	0.520845	4.29065	222	AT2G05810
	253414_at	AT4G33050	putative protein expressed protein unknown P	4.28472	0.589983	2.97838	0.361507	4.28472	223	AT2G05940
	248592_at	AT5G49280	unknown protein proline-rich protein family unknown P	4.2828	0.776078	1.41421	0.303485	4.2828	224	AT2G06050
	255504_at	AT4G02200	'drought-induced-19-like 1 similar to drought-induced-19, GenBank accession number X78584 similar to F2P16.10, GenBank accession number 2191179 identical to T10M13.20' drought-induced protein -related unknown function, known response P	4.27369	0.632976	3.11522	0.458825	4.27369	225	AT2G06530
	248719_at	AT5G47910	respiratory burst oxidase protein respiratory burst oxidase protein D (NADPH oxidase) (RbohD) metabolism P	4.26994	0.8057	2.57713	0.555007	4.26994	226	AT2G12400
	249339_at	AT5G41100	putative protein similar to unknown protein (gb|AAB80666.1) expressed protein unknown P	4.26341	0.376178	2.786	0.558535	4.26341	227	AT2G13790
	256755_at	AT3G25600	'calmodulin, putative similar to GB:P07463 from [Paramecium tetraurelia] (Cell 62 (1), 165-174 (1990))' calmodulin, putative (CML16) calcium binding P	4.23888	0.306407	5.81609	0.345068	4.23888	228	AT2G15050
	262671_at	AT1G76040	'calcium-dependent protein kinase, putative similar to calcium-dependent protein kinase GB:AAC25423 calcium-dependent protein kinase, putative (CDPK) kinase P	4.23025	0.851323	1.57635	0.332852	4.23025	229	AT2G15080
	259516_at	AT1G20450	hypothetical protein ; supported by cDNA: gi_15081631_gb_AY048208.1_ dehydrin (ERD10) unknown P	4.21689	0.863887	1.50393	0.404461	4.21689	230	AT2G15390
	261445_at	AT1G28380	unknown protein ; supported by cDNA: gi_16604598_gb_AY059744.1_ expressed protein unknown P	4.21064	0.491815	1.80784	0.218389	4.21064	231	AT2G17040
	266452_at	AT2G43320	hypothetical protein predicted by genscan; supported by cDNA: gi_14517475_gb_AY039573.1_ expressed protein unknown P	4.20667	1.06207	2.09912	0.548132	4.20667	232	AT2G17290
	259325_at	AT3G05320	unknown protein expressed protein unknown P	4.20304	1.14051	4.26774	1.03669	4.20304	233	AT2G17480
	261143_at	AT1G19770	unknown protein purine permease-related transporter P	4.2004	0.426702	3.62721	0.225737	4.2004	234	AT2G17840
	248868_at	AT5G46780	putative protein similar to unknown protein (gb|AAC61815.1);supported by full-length cDNA: Ceres:254442. proline-rich protein family unknown P	4.19287	0.562043	2.84017	0.222782	4.19287	235	AT2G18090
	266749_at	AT2G47060	putative protein kinase contains a protein kinase domain profile (PDOC00100) serine/threonine protein kinase, putative kinase P	4.18135	0.457029	2.13837	0.395925	4.18135	236	AT2G18300
	262381_at	AT1G72900	'virus resistance protein, putative similar to virus resistance protein GI:558886 from [Nicotiana glutinosa]' disease resistance protein (TIR-NBS class), putative disease resistance P	4.17737	0.200913	6.0544	0.791611	4.17737	237	AT2G18690
	264434_at	AT1G10340	hypothetical protein predicted by genscan; supported by cDNA: gi_13937239_gb_AF372975.1_AF372975 ankyrin repeat protein family unknown P	4.16476	1.0434	3.07624	0.407049	4.16476	238	AT2G19130
	262616_at	AT1G06620	'oxidoreductase, putative contains Pfam profile: PF00671 Iron/Ascorbate oxidoreductase family' 2-oxoglutarate-dependent dioxygenase, putative metabolism P	4.14994	1.04605	0.595345	0.338472	4.14994	239	AT2G19440
	250149_at	AT5G14700	'cinnamoyl CoA reductase - like protein cinnamoyl CoA reductase, Populus tremuloides, EMBL:AF217958;supported by full-length cDNA: Ceres:17229.' cinnamoyl-CoA reductase-related metabolism P	4.11413	1.26361	0.684099	0.195216	4.11413	240	AT2G19650
	249072_at	AT5G44060	putative protein similar to unknown protein (gb|AAD10670.1) expressed protein unknown P	4.112	0.982427	3.35168	0.836418	4.112	241	AT2G19710
	267335_s_at	AT2G19440	'putative beta-1,3-glucanase ' glycosyl hydrolase family 17 metabolism P	4.10003	1.00576	2.1012	0.804074	4.10003	242	AT2G20180
	248199_at	AT5G54170	membrane related protein-like membrane related protein-like unknown P	4.09698	0.541653	1.49636	0.171276	4.09698	243	AT2G20960
	264660_at	AT1G09940	putative glutamyl-tRNA reductase 2 precursor similar to GB:P49294 and to A. thaliana HEMA2 (gb|U27118) glutamyl-tRNA reductase 2 (GluTR) (HEMA2) metabolism P	4.0966	0.615725	1.49347	0.283249	4.0966	244	AT2G21120
	257751_at	AT3G18690	hypothetical protein predicted by genemark.hmm;supported by full-length cDNA: Ceres:104278. expressed protein unknown P	4.08341	0.509749	2.15814	0.274005	4.08341	245	AT2G22010
	260856_at	AT1G21910	TINY-like protein similar to TINY GB:CAA64359 GI:1246403 from [Arabidopsis thaliana];supported by full-length cDNA: Ceres:19721. transcription factor TINY family transcription factor P	4.07738	1.17701	32.4551	8.81133	4.07738	246	AT2G22300
	260046_at	AT1G73800	Expressed protein ; supported by cDNA: gi_16648699_gb_AY058126.1_ calmodulin-binding protein unknown P	4.07295	0.776527	4.03397	0.571107	4.07295	247	AT2G22500
	259364_at	AT1G13260	DNA-binding protein RAV1 identical to RAV1 GI:3868857 from [Arabidopsis thaliana]; supported by cDNA: gi_3868856_dbj_AB013886.1_AB013886 AP2 domain transcription factor, putative transcription factor P	4.04935	0.39119	9.00509	0.940562	4.04935	248	AT2G22860
	251769_at	AT3G55950	'receptor kinase - like protein receptor kinase homolog CRINKLY4, maize, PIR:T04108' protein kinase family kinase P	4.03709	0.507737	1.7753	0.225135	4.03709	249	AT2G23120
	246927_s_at	AT5G25260	'nodulin - like protein nodulin, Glycine max, EMBL:AF065435' nodulin - like protein transporter P	4.0359	1.08392	3.87649	1.19269	4.0359	250	AT2G23320
	249889_at	AT5G22540	putative protein strong similarity to unknown protein (emb|CAB72473.1) hypothetical protein unknown P	4.03482	0.262186	1.33507	0.092553	4.03482	251	AT2G23810
	261937_at	AT1G22570	'peptide transporter, putative similar to peptide transporter GI:2655098 from [Hordeum vulgare]' peptide transporter -related transporter P	3.98766	0.832704	2.04451	0.478126	3.98766	252	AT2G24330
	252671_at	AT3G44190	putative protein dehydrogenases of bacterial genome projects;supported by full-length cDNA: Ceres:114123. pyridine nucleotide-disulphide oxidoreductase family metabolism P	3.98733	0.581969	1.08275	0.198503	3.98733	253	AT2G24550
	248793_at	AT5G47240	mutT domain protein-like MutT/nudix family protein metabolism P	3.98029	0.360094	1.08107	0.206001	3.98029	254	AT2G24600
	252126_at	AT3G50950	putative disease resistance protein disease resistance protein (CC-NBS-LRR class), putative disease resistance P	3.97302	0.252529	2.1374	0.128232	3.97302	255	AT2G25250
	259875_s_at	AT1G76690	12-oxophytodienoate reductase (OPR2) identical to 12-oxophytodienoate reductase OPR2 GB:AAC78441 [Arabidopsis thaliana] 12-oxophytodienoate reductase (OPR2) metabolism P	3.96639	0.91681	2.77548	0.602551	3.96639	256	AT2G25735
	256891_at	AT3G19030	hypothetical protein contains similarity to phosphoserine aminotransferase GB:P19689 from [Yersinia enterocolitica];supported by full-length cDNA: Ceres:30768. expressed protein metabolism P	3.96404	0.563434	3.89963	0.548913	3.96404	257	AT2G26190
	246943_at	AT5G25440	'putative protein kinase serine/threonine/tyrosine-specific protein kinase APK1 - Arabidopsis thaliana, PIR:S28615' protein kinase family kinase P	3.92943	0.996569	2.05512	0.568285	3.92943	258	AT2G26530
	246532_at	AT5G15870	'putative protein beta-glucan-elicitor receptor - Glycine max, EMBL:D78510' glycosyl hydrolase family 81 metabolism P	3.91099	0.957908	1.92883	0.520804	3.91099	259	AT2G26560
	258786_at	AT3G11820	putative syntaxin contains Pfam profile: PF00804 syntaxin;supported by full-length cDNA: Ceres:38899. syntaxin of plants SYP121 vesicle transport P	3.90096	0.111898	2.61085	0.216351	3.90096	260	AT2G27230
	262571_at	AT1G15430	hypothetical protein predicted by genscan+; supported by cDNA: gi_15293248_gb_AY051058.1_ expressed protein unknown P	3.89096	0.215412	2.15258	0.150555	3.89096	261	AT2G27260
	266799_at	AT2G22860	unknown protein (AtPSK) phytosulfokine precursor 2 metabolism P	3.85184	0.995944	1.70325	0.302545	3.85184	262	AT2G27500
	258787_at	AT3G11840	hypothetical protein predicted by genscan;supported by full-length cDNA: Ceres:100676. expressed protein unknown P	3.83857	0.534625	1.23193	0.21927	3.83857	263	AT2G28410
	260243_at	AT1G63720	hypothetical protein similar to putative protein GB:CAA18164 [Arabidopsis thaliana]; supported by cDNA: gi_13878144_gb_AF370335.1_AF370335 expressed protein unknown P	3.81547	0.914446	2.04944	0.259682	3.81547	264	AT2G28720
	256178_s_at	AT1G51780	auxin conjugate hydrolase (ILL5) identical to auxin conjugate hydrolase [Arabidopsis thaliana] (ILL5) GI:5725649;contains nonconsensus AT acceptor splice site at exon3 auxin conjugate hydrolase/IAA-amino acid hydrolase (ILL5) metabolism P	3.81093	0.510636	0.89135	0.113882	3.81093	265	AT2G29450
	254204_at	AT4G24160	'putative protein CGI-58 protein - Homo sapiens,PID:g4929585' hydrolase, alpha/beta fold family metabolism P	3.80626	0.723648	2.38619	0.262681	3.80626	266	AT2G29720
	261476_at	AT1G14480	hypothetical protein contains similarity to alpha-latroinsectotoxin precursor GI:9537 from [Latrodectus tredecimguttatus] expressed protein unknown P	3.78508	0.673355	2.74769	0.550403	3.78508	267	AT2G30020
	266101_at	AT2G37940	unknown protein expressed protein unknown P	3.76014	0.541625	1.85317	0.209294	3.76014	268	AT2G30250
	248164_at	AT5G54490	putative protein similar to unknown protein (pir||T05752);supported by full-length cDNA: Ceres:109272. calcium-binding protein, putative (PBP1) calcium binding P	3.73189	0.607518	8.31593	0.935932	3.73189	269	AT2G30360
	245906_at	AT5G11070	putative protein expressed protein unknown P	3.72244	0.69546	2.12794	0.432916	3.72244	270	AT2G30500
	255605_at	AT4G01090	hypothetical protein expressed protein unknown P	3.70904	0.411079	1.40048	0.392327	3.70904	271	AT2G30990
	246233_at	AT4G36550	putative protein expressed protein unknown P	3.70372	0.540793	1.63007	0.255771	3.70372	272	AT2G31880
	256185_at	AT1G51700	dof zinc finger protein identical to dof zinc finger protein [Arabidopsis thaliana] GI:3608261; supported by cDNA: gi_3608260_dbj_AB017564.1_AB017564 Dof zinc finger protein transcription factor P	3.7005	0.512299	2.75985	0.391683	3.7005	273	AT2G32100
	260239_at	AT1G74360	'putative receptor protein kinase similar to brassinosteroid insensitive 1 GB:AAC49810 (putative receptor protein kinase); contains Pfam profiles: PF00560 Leucine Rich Repeat (17 repeats), PF00069 Eukaryotic protein kinase domain; supported by cDNA: gi_15 leucine-rich repeat transmembrane protein kinase, putative kinase P	3.67391	0.470373	1.60967	0.146681	3.67391	274	AT2G32150
	248875_at	AT5G46470	disease resistance protein-like disease resistance protein (TIR-NBS-LRR class), putative disease resistance P	3.66621	0.638254	2.49287	0.515171	3.66621	275	AT2G32800
	261394_at	AT1G79680	'wall-associated kinase 2, putative similar to wall-associated kinase 2 GI:4826399 from [Arabidopsis thaliana]' WAK-like kinase (WLK) kinase P	3.6483	0.81467	1.20123	0.237365	3.6483	276	AT2G33480
	255654_at	AT4G00970	Similar to receptor kinase Similar to receptor kinase kinase P	3.62754	0.535197	2.88517	0.452138	3.62754	277	AT2G33580
	251861_at	AT3G54810	'putative protein GATA transcription factor 3, Arabidopsis thaliana, Y13650; supported by cDNA: gi_15724333_gb_AF412107.1_AF412107 ' GATA zinc finger protein transcription factor P	3.62685	0.486369	4.7621	0.353851	3.62685	278	AT2G36220
	264107_s_at	AT2G13790	putative receptor-like protein kinase leucine-rich repeat protein kinase family kinase P	3.62337	0.225061	2.02938	0.245942	3.62337	279	AT2G36400
	247455_at	AT5G62470	MYB96 transcription factor-like protein MYB96 transcription factor-related protein transcription factor P	3.61836	0.982408	2.18069	0.457722	3.61836	280	AT2G37940
	249078_at	AT5G44070	phytochelatin synthase (gb|AAD41794.1) phytochelatin synthase (gb|AAD41794.1) metabolism P	3.59854	0.171699	1.65129	0.131346	3.59854	281	AT2G37970
	250556_at	AT5G07920	diacylglycerol kinase (ATDGK1) ; supported by cDNA: gi_1374771_dbj_D63787.1_ATHATDGK1 diacylglycerol kinase (ATDGK1) kinase P	3.59424	1.03121	0.949007	0.286775	3.59424	282	AT2G38240
	252906_at	AT4G39640	'putative gamma-glutamyltransferase gamma-glutamyltransferase, Arabidopsis thaliana, PIR2:S58286' gamma-glutamyltransferase -related metabolism P	3.59132	0.319851	1.96797	0.182932	3.59132	283	AT2G38470
	252592_at	AT3G45640	mitogen-activated protein kinase 3 mitogen-activated protein kinase (MAPK), putative (MPK3) kinase P	3.58285	0.187002	3.72744	0.190822	3.58285	284	AT2G38790
	255095_at	AT4G08500	MEKK1/MAP kinase kinase kinase mitogen-activated protein kinase kinase, putative kinase P	3.57974	0.0784403	1.62157	0.223759	3.57974	285	AT2G39420
	250793_at	AT5G05600	leucoanthocyanidin dioxygenase-like protein oxidoreductase, 2OG-Fe(II) oxygenase family metabolism P	3.57482	0.974004	0.926169	0.275684	3.57482	286	AT2G39660
	259105_at	AT3G05500	'stress related protein, putative similar to stress related protein GB:AAD51854 from [Vitis riparia];supported by full-length cDNA: Ceres:13300.' stress related protein -related unknown P	3.57079	0.33723	1.07387	0.15255	3.57079	287	AT2G39700
	254667_at	AT4G18280	'glycine-rich cell wall protein-like glycine-rich protein 1.0 precursor, Phaseolus vulgaris, PIR1:S01821; supported by cDNA: gi_14030676_gb_AF375429.1_AF375429 ' glycine-rich cell wall protein-related unknown P	3.55557	1.25215	0.988901	0.356341	3.55557	288	AT2G39980
	251563_at	AT3G57880	'anthranilate phosphoribosyltransferase-like protein anthranilate phosphoribosyltransferase - Pisum sativum, PIR:T06460; supported by cDNA: gi_14030690_gb_AF375436.1_AF375436 ' C2 domain-containing protein metabolism P	3.55205	0.157648	1.73678	0.161681	3.55205	289	AT2G40000
	252602_at	AT3G45040	'putative protein KIAA1094 protein, Homo sapiens, EMBL:AB029017' expressed protein unknown P	3.53886	0.123118	1.66021	0.129532	3.53886	290	AT2G40140
	261526_at	AT1G14370	protein kinase identical to protein kinase GI:2852447 from [Arabidopsis thaliana]; supported by cDNA: gi_2852446_dbj_D88206.1_D88206 protein kinase (APK2a) kinase P	3.53311	0.562743	3.93042	0.808106	3.53311	291	AT2G40270
	260037_at	AT1G68840	putative DNA-binding protein (RAV2-like) identical to residues 34-352 of RAV2 GB:BAA34251 (Arabidopsis thaliana);supported by full-length cDNA: Ceres:19561. AP2 domain protein RAP2.8 (RAV2) transcription factor P	3.51871	0.876577	11.461	2.87713	3.51871	292	AT2G40610
	260686_at	AT1G17620	unknown protein ; supported by cDNA: gi_13358204_gb_AF325013.2_AF325013 expressed protein unknown P	3.51838	0.517994	2.62689	0.958038	3.51838	293	AT2G41010
	261315_at	AT1G53170	'AP2 domain containing protein, putative similar to AP2 domain containing protein RAP2.5 GI:2281635 from (Arabidopsis thaliana); supported by cDNA: gi_10567107_dbj_AB036884.1_AB036884 ' ethylene responsive element binding factor 8 transcription factor P	3.51256	0.893423	1.54052	0.414149	3.51256	294	AT2G41100
	253780_at	AT4G28400	'protein phosphatase 2C-like protein protein phosphatase 2C-fission yeast, PIR2:S54297; supported by cDNA: gi_16604584_gb_AY059737.1_ ' protein phosphatase 2C (PP2C), putative phosphatase P	3.49584	0.203338	2.71394	0.146305	3.49584	295	AT2G41110
	251884_at	AT3G54150	'embryonic abundant protein -like embryonic abundant protein EMB34, Picea glauca, PIR:T09281; supported by full-length cDNA: Ceres: 6529. ' embryonic abundant protein -related unknown P	3.48843	0.806234	3.11965	0.773025	3.48843	296	AT2G41180
	252102_at	AT3G50970	dehydrin Xero2 dehydrin (Xero2) unknown P	3.47431	1.96805	1.24882	0.735627	3.47431	297	AT2G41430
	253535_at	AT4G31550	'putaive DNA-binding protein DNA-binding protein WRKY3 - Petroselinum crispum, PIR2:S72445;supported by full-length cDNA: Ceres:11953.' WRKY family transcription factor transcription factor P	3.44929	0.714458	3.3468	0.693987	3.44929	298	AT2G41940
	259230_at	AT3G07780	unknown protein expressed protein unknown P	3.44891	0.74235	2.39333	0.555605	3.44891	299	AT2G42760
	251684_at	AT3G56410	putative protein expressed protein unknown P	3.44872	0.679003	1.96061	0.349994	3.44872	300	AT2G42950
	259826_at	AT1G29340	'arm repeat-containing protein, putative similar to GI:2558938 from [Brassica napus] (Proc. Natl. Acad. Sci. U.S.A. 95 (1), 382-387 (1998))' armadillo repeat containing protein unknown P	3.4425	1.23594	2.23458	0.767847	3.4425	301	AT2G43290
	250821_at	AT5G05190	putative protein similar to unknown protein (emb|CAB88044.1) expressed protein unknown P	3.43765	0.405821	2.48187	0.275376	3.43765	302	AT2G43320
	250809_at	AT5G05140	putative protein contains similarity to unknown protein (gb AAF19567.1) expressed protein unknown P	3.43092	0.719232	1.68717	0.366824	3.43092	303	AT2G44500
	252648_at	AT3G44630	'disease resistance protein homolog disease resistance protein RPP1-WsB - Arabidopsis thaliana, EMBL:AF098963' disease resistance protein RPP1-WsB-like (TIR-NBS-LRR class), putative disease resistance P	3.42672	0.454864	2.58467	0.397561	3.42672	304	AT2G44670
	249872_at	AT5G23130	unknown protein expressed protein unknown P	3.4243	0.416302	4.81675	0.909815	3.4243	305	AT2G44740
	245751_s_at	AT1G25988	hypothetical protein contains similarity to virulence regulator GI:9106522 from [Xylella fastidiosa] hypothetical protein unknown P	3.39128	0.529661	1.91239	0.339448	3.39128	306	AT2G44940
	255753_at	AT1G18570	'myb factor, putative similar to myb factor GI:1946266 from [Oryza sativa]; supported by cDNA: gi_3941465_gb_AF062887.1_AF062887 ' myb family transcription factor transcription factor P	3.3609	0.503689	6.19896	0.246822	3.3609	307	AT2G45590
	256129_at	AT1G18210	'calcium-binding protein, putative similar to calcium-binding protein GI:6901652 from [Olea europaea];supported by full-length cDNA: Ceres:19462.' calcium-binding protein, putative calcium binding P	3.35275	0.311453	1.41292	0.107933	3.35275	308	AT2G45680
	248294_at	AT5G53060	RNA-binding protein-like KH domain protein unknown P	3.35026	0.290637	1.38407	0.288241	3.35026	309	AT2G45820
	250676_at	AT5G06320	harpin-induced protein-like harpin-induced protein 1 family (NDR1/HIN1-like protein 3) unknown P	3.34126	0.643269	2.75489	0.513091	3.34126	310	AT2G46400
	249071_at	AT5G44050	putative protein similar to unknown protein (emb|CAB89401.1) MATE efflux protein family transporter P	3.33585	0.570333	0.9458	0.136103	3.33585	311	AT2G46500
	255728_at	AT1G25500	unknown protein expressed protein unknown P	3.32797	0.916741	1.14283	0.295009	3.32797	312	AT2G46510
	247033_at	AT5G67250	SKP1 interacting partner 2 (SKIP2) identical to SKP1 interacting partner 2 GI:10716949 from [Arabidopsis thaliana] SKP1 interacting partner 2 (SKIP2) ubiquitin-like pathway P	3.32154	0.59151	1.49919	0.246613	3.32154	313	AT2G46690
	266097_at	AT2G37970	unknown protein expressed protein unknown P	3.31032	0.621293	1.89113	0.399347	3.31032	314	AT2G46720
	265691_at	AT2G24330	unknown protein predicted by genscan expressed protein unknown P	3.3075	0.459429	1.92964	0.470554	3.3075	315	AT2G47060
	259312_at	AT3G05200	putative RING-H2 zinc finger protein ATL6 similar to GB:AAD33584 from [Arabidopsis thaliana]; supported by cDNA: gi_4928402_gb_AF132016.1_AF132016 RING-H2 zinc finger protein ATL6 -related transcription factor P	3.29733	0.380454	4.22403	0.248211	3.29733	316	AT2G47080
	259887_at	AT1G76360	putative protein kinase similar to protein kinase (APK1A); contains Pfam profile: PF00069 Eukaryotic protein kinase domain protein kinase, putative kinase P	3.29522	0.458962	3.01374	0.387979	3.29522	317	AT3G01290
	259546_at	AT1G35350	unknown protein hypothetical protein unknown P	3.286	0.809017	2.75501	0.755312	3.286	318	AT3G01820
	249984_at	AT5G18400	'putative protein rsc43, Dictyostelium discoideum, EMBL:AF011338;supported by full-length cDNA: Ceres:6084.' expressed protein unknown P	3.27985	0.181427	1.658	0.339474	3.27985	319	AT3G01830
	265461_at	AT2G46500	unknown protein similarity to ubiquitin family of proteins; supported by cDNA: gi_16930424_gb_AF419566.1_AF419566 ubiquitin family ubiquitin-like pathway P	3.26695	0.322684	1.6018	0.184031	3.26695	320	AT3G02380
	248686_at	AT5G48540	33 kDa secretory protein-like 33 kDa secretory protein-related metabolism P	3.25209	0.739379	1.69452	0.585247	3.25209	321	AT3G02880
	265375_at	AT2G06530	unknown protein expressed protein unknown P	3.24968	0.358185	2.42824	0.241149	3.24968	322	AT3G03050
	249237_at	AT5G42050	putative protein similar to unknown protein (sp|P37707);supported by full-length cDNA: Ceres:6903. expressed protein unknown P	3.23399	0.379539	2.40715	0.292029	3.23399	323	AT3G04640
	247384_at	AT5G63370	protein kinase protein kinase family kinase P	3.21296	0.342581	1.7876	0.233358	3.21296	324	AT3G05200
	254924_at	AT4G11330	'MAP kinase (ATMPK5) possible internal deletion at position 161, missing one A residue; reference GI:457401; supported by cDNA: gi_457401_dbj_D21841.1_ATHATMPK5 ' mitogen-activated protein kinase (MAPK), putative (MPK5) kinase P	3.20533	0.402291	1.77026	0.185421	3.20533	325	AT3G05320
	254784_at	AT4G12720	'growth factor like protein antisense basic fibroblast growth factor GFG - Rattus norvegicus, PID:g1518635;supported by full-length cDNA: Ceres:148575.' MutT/nudix family protein metabolism P	3.19977	0.281339	2.97888	0.280213	3.19977	326	AT3G05490
	260205_at	AT1G70700	hypothetical protein predicted by genefinder expressed protein unknown P	3.19003	0.835851	0.959845	0.251535	3.19003	327	AT3G05500
	251910_at	AT3G53810	'serine/threonine-specific kinase like protein serine/threonine-specific kinase (EC 2.7.1.-) precursor - Arabidopsis thaliana, PIR:S68589' receptor lectin kinase, putative kinase P	3.18234	0.433347	2.39206	0.305262	3.18234	328	AT3G06500
	258262_at	AT3G15770	hypothetical protein expressed protein unknown P	3.18084	0.253951	2.72363	0.156255	3.18084	329	AT3G06760
	264123_at	AT1G02270	unknown protein ; supported by cDNA: gi_15450672_gb_AY052704.1_ expressed protein unknown P	3.1776	0.565562	1.4552	0.263798	3.1776	330	AT3G06890
	254103_at	AT4G25030	putative protein expressed protein unknown P	3.17475	0.576577	1.40456	0.267361	3.17475	331	AT3G07350
	251428_at	AT3G60140	beta-glucosidase-like protein several beta-glucosidases - different species; supported by cDNA: gi_10834547_gb_AF159376.1_AF159376 glycosyl hydrolase family 1, beta-glucosidase metabolism P	3.1619	2.50612	4.28809	3.92171	3.1619	332	AT3G07360
	249409_at	AT5G40340	'putative protein KED, Nicotiana tabacum, EMBL:AB009883' PWWP domain protein unknown P	3.1614	1.21472	2.11549	0.896003	3.1614	333	AT3G07780
	249626_at	AT5G37540	'putative protein nucleoid DNA-binding protein cnd41, chloroplast, common tobacco, PIR:T01996; supported by cDNA: gi_15809849_gb_AY054192.1_ ' expressed protein transcription factor P	3.14798	0.445417	3.68867	0.748946	3.14798	334	AT3G08720
	258188_at	AT3G17800	unknown protein expressed protein unknown P	3.1246	0.531487	0.828172	0.141875	3.1246	335	AT3G09020
	258351_at	AT3G17700	hypothetical protein contains similarity to ion channel protein from [Arabidopsis thaliana]; supported by cDNA: gi_8131897_gb_AF148541.1_AF148541 cyclic nucleotide-binding transporter 1 (CNBT1/CNGC20) transporter P	3.11492	0.419868	1.48326	0.188699	3.11492	336	AT3G09830
	250018_at	AT5G18150	putative protein similar to unknown protein (emb|CAB87627.1) expressed protein unknown P	3.11352	0.527031	3.15682	0.67564	3.11352	337	AT3G09940
	248607_at	AT5G49480	NaCl-inducible Ca2+-binding protein-like; calmodulin-like ; supported by cDNA: gi_13358217_gb_AF325028.2_AF325028 sodium-inducible calcium-binding protein calcium binding P	3.10806	0.295362	0.544896	0.0687639	3.10806	338	AT3G10300
	252533_at	AT3G46110	'putative protein predicted proteins, Arabidopsis thaliana' expressed protein unknown P	3.08392	0.856349	1.6555	0.419458	3.08392	339	AT3G10525
	247790_at	AT5G58720	putative PRL1 associated protein PRL1 associated protein -related unknown P	3.07675	0.287241	1.54817	0.127406	3.07675	340	AT3G10640
	249983_at	AT5G18470	'putative protein S-receptor kinase PK3 precursor, maize, PIR:T02753;supported by full-length cDNA: Ceres:154037.' expressed protein unknown P	3.04132	0.301647	1.87591	0.237518	3.04132	341	AT3G10720
	252862_at	AT4G39830	'putative L-ascorbate oxidase L-ascorbate oxidase, Cucumis sativus, PIR1:KSKVAO' L-ascorbate oxidase, putative metabolism P	3.03072	0.366091	2.49097	0.289755	3.03072	342	AT3G10800
	253124_at	AT4G36030	'putative protein unknown protein Arabidopsis thaliana, PATX:E248475' armadillo repeat containing protein unknown P	3.01376	0.37398	2.62975	0.352413	3.01376	343	AT3G10980
	261436_at	AT1G07870	'protein kinase, putative (fragment) similar to GB:BAA94509 from [Populus nigra]' protein kinase family kinase P	2.9941	0.602189	1.68963	0.358832	2.9941	344	AT3G11090
	254161_at	AT4G24370	hypothetical protein expressed protein unknown P	2.99068	0.334988	1.50548	0.255109	2.99068	345	AT3G11420
	264704_at	AT1G70090	unknown protein similar to putative glycosyl transferase GI:7268597 from [Arabidopsis thaliana]; supported by cDNA: gi_13878002_gb_AF370264.1_AF370264 glycosyltransferase family 8 metabolism P	2.98673	0.481501	2.69922	0.531654	2.98673	346	AT3G11650
	263565_at	AT2G15390	unknown protein xyloglucan fucosyltransferase, putative (FUT4) cell wall related P	2.98315	0.526659	3.21701	0.89177	2.98315	347	AT3G11820
	259426_at	AT1G01470	hypothetical protein contains similarity to 1-phosphatidylinositol-4-phosphate 5-kinase(AtPIP5K1) GI:3702691 from [Arabidopsis thaliana] expressed protein unknown P	2.98104	0.19186	0.983422	0.0622264	2.98104	348	AT3G11840
	256922_at	AT3G19010	'hypothetical protein contains similarity to flavonol synthase (FLS) GB:Q41452 from [Solanum tuberosum], contains Pfam profile: PF00671 Iron/Ascorbate oxidoreductase family;supported by full-length cDNA: Ceres:41506.' flavonol synthase family metabolism P	2.98094	0.744187	1.5943	0.0939484	2.98094	349	AT3G12400
	253203_at	AT4G34710	arginine decarboxylase SPE2 arginine decarboxylase SPE2 metabolism P	2.9546	0.799745	0.987477	0.295198	2.9546	350	AT3G12920
	250829_at	AT5G04720	'disease resistance - like protein rpp8, Arabidopsis thaliana, EMBL:AF089711; supported by cDNA: gi_15292720_gb_AY050794.1_ ' disease resistance protein (CC-NBS-LRR class), putative disease resistance P	2.95451	0.466189	3.39126	0.515373	2.95451	351	AT3G14050
	253147_at	AT4G35600	'protein kinase - like protein serine/threonine-specific protein kinase APK1, Arabidopsis thaliana, PIR2:S28615' protein kinase family kinase P	2.95041	0.607862	1.73243	0.40751	2.95041	352	AT3G14200
	257999_at	AT3G27540	hypothetical protein similar to hypothetical protein GB:AAF01546 from [Arabidopsis thaliana] N-acetylglucosaminyltransferase - related metabolism P	2.93992	0.655368	0.736366	0.127379	2.93992	353	AT3G15030
	248914_at	AT5G45750	Rab-type small GTP-binding protein-like GTP-binding protein, putative signal transduction P	2.93724	0.516652	2.23799	0.430565	2.93724	354	AT3G15210
	247214_at	AT5G64850	putative protein similar to unknown protein (emb|CAB61744.1); supported by full-length cDNA: Ceres: 31648. expressed protein unknown P	2.92089	0.436396	1.41089	0.219157	2.92089	355	AT3G15350
	259915_at	AT1G72790	unknown protein proline-rich protein family unknown P	2.88558	0.375385	4.05673	0.936551	2.88558	356	AT3G15530
	246955_at	AT5G04870	calcium-dependent protein kinase calcium-dependent protein kinase (CDPK)(AK1) kinase P	2.88297	0.439995	1.59318	0.0981458	2.88297	357	AT3G15540
	266447_at	AT2G43290	putative calcium binding protein ;supported by full-length cDNA: Ceres:31535. calmodulin-like protein (MSS3) (CML5) calcium binding P	2.88179	0.16508	4.45727	0.42088	2.88179	358	AT3G15770
	255734_at	AT1G25550	hypothetical protein similar to putative two-component response regulator protein GI:6623883 from [Arabidopsis thaliana];supported by full-length cDNA: Ceres:1959. expressed protein signal transduction P	2.86736	0.305442	4.21861	0.283775	2.86736	359	AT3G16720
	252976_s_at	AT4G38550	'Phospholipase like protein Arabidopsis thaliana pEARLI 4 mRNA, PID:g871782' Phospholipase like protein metabolism P	2.85708	0.363103	2.24009	0.312333	2.85708	360	AT3G16860
	254314_at	AT4G22470	'extensin - like protein hybrid proline-rich protein, Zea mays, PIR2:JQ1663' protease inhibitor/seed storage/lipid transfer protein (LTP) family unknown P	2.83492	1.52441	1.98667	1.13391	2.83492	361	AT3G17700
	258941_at	AT3G09940	putative monodehydroascorbate reductase (NADH) similar to monodehydroascorbate reductase (NADH) GB:JU0182 [Cucumis sativus]; supported by full-length cDNA: Ceres: 11160. monodehydroascorbate reductase, putative metabolism P	2.82774	0.557224	0.908637	0.238393	2.82774	362	AT3G17800
	246460_at	AT5G16910	'cellulose synthase catalytic subunit -like protein Ath-B, cellulose synthase catalytic subunit, Arabidopsis thaliana, EMBL:AF027174' cellulose synthase family cell wall related P	2.82334	0.461768	1.67557	0.225242	2.82334	363	AT3G18690
	247327_at	AT5G64120	peroxidase (emb|CAA67551.1) peroxidase, putative metabolism P	2.8212	0.890744	1.1631	0.401508	2.8212	364	AT3G19010
	263457_at	AT2G22300	unknown protein ethylene-induced calmodulin-binding protein, putative transcription factor P	2.81234	0.535416	2.41973	0.934884	2.81234	365	AT3G19030
	254850_at	AT4G12000	putative protein predicted proteins Arabidopsis thaliana expressed protein unknown P	2.81154	0.356307	0.99323	0.093993	2.81154	366	AT3G19240
	252997_at	AT4G38400	'putative pollen allergen pollen allergen - Pinus radiata, PID:g2935527; supported by cDNA: gi_14190354_gb_AF378855.1_AF378855 ' expansin protein family (EXPL2) cell wall related P	2.81033	0.348584	5.3157	1.20993	2.81033	367	AT3G19580
	253664_at	AT4G30210	NADPH-ferrihemoprotein reductase (ATR2) NADPH-ferrihemoprotein reductase (NADPH-cytochrome p450 reductase), putative metabolism P	2.80803	0.344746	1.88232	0.204215	2.80803	368	AT3G19850
	261718_at	AT1G18390	'wall-associated kinase, putative similar to wall-associated kinase 2 GB:CAB42872 GI:4826399 from [Arabidopsis thaliana]' protein kinase family kinase P	2.79879	0.327532	1.85055	0.261122	2.79879	369	AT3G19970
	263804_at	AT2G40270	putative protein kinase contains a protein kinase domain profile (PDOC00100);supported by full-length cDNA: Ceres:123911. protein kinase -related kinase P	2.79282	0.263933	1.63921	0.174671	2.79282	370	AT3G20015
	260943_at	AT1G45145	'thioredoxin, putative similar to thioredoxin GI:992966 from [Arabidopsis thaliana]; supported by full-length cDNA: Ceres: 3236. ' thioredoxin H-type 5 (TRX-H-5) metabolism P	2.79174	0.522432	1.01113	0.200674	2.79174	371	AT3G20240
	247571_at	AT5G61210	snap25a ;supported by full-length cDNA: Ceres:14562. syntaxin SNAP33 vesicle transport P	2.78992	0.219199	2.18545	0.273454	2.78992	372	AT3G20500
	253614_at	AT4G30350	'putative protein heat shock protein 101 - Triticum aestivum,PID:g4558484' expressed protein unknown P	2.78906	0.672764	1.4867	0.347311	2.78906	373	AT3G20590
	262801_at	AT1G21010	unknown protein expressed protein unknown P	2.78386	0.25235	2.09699	0.287844	2.78386	374	AT3G21760
	264852_at	AT2G17480	similar to Mlo proteins from H. vulgare ; supported by cDNA: gi_14091585_gb_AF369569.1_AF369569 seven transmembrane MLO protein family (MLO8) unknown P	2.77804	0.127055	1.69365	0.344826	2.77804	375	AT3G22970
	255502_at	AT4G02410	'contains similarity to a protein kinase domain (Pfam: pkinase.hmm, score: 166.20) and to legume lectins beta domain (Pfam: lectin_legB.hmm, score: 139.32) contains similarity to a protein kinase domain (Pfam: pkinase.hmm, score: 166.20) and to legume lectins beta domain (Pfam: lectin_legB.hmm, score: 139.32) kinase P	2.77616	0.280929	1.57506	0.191874	2.77616	376	AT3G23170
	259232_at	AT3G11420	unknown protein similar to hypothetical protein GB:AAC23643 [Arabidopsis thaliana] fringe-related protein unknown P	2.77256	0.262802	1.53336	0.387339	2.77256	377	AT3G23880
	264157_at	AT1G65310	'xyloglucan endotransglycosylase, putative similar to xyloglucan endotransglycosylase 1 GI:3901012 from [Fagus sylvatica]' xyloglucan endotransglycosylase, putative (XTH17) cell wall related P	2.76344	0.45575	3.6113	0.609598	2.76344	378	AT3G23920
	251879_at	AT3G54200	'putative protein hin1 protein, Nicotiana tabacum, PIR:T03265;supported by full-length cDNA: Ceres:1678.' expressed protein unknown P	2.75604	0.150588	1.9069	0.172298	2.75604	379	AT3G24530
	254387_at	AT4G21850	'putative protein CGI-131 protein, Homo sapiens, AF151889;supported by full-length cDNA: Ceres:24573.' expressed protein unknown P	2.74101	0.381033	1.33563	0.232367	2.74101	380	AT3G24550
	259484_at	AT1G12580	'calcium-dependent protein kinase, putative similar to calcium-dependent protein kinase GI:5162877 from (Marchantia polymorpha); supported by cDNA: gi_16323175_gb_AY057692.1_ ' protein kinase family kinase P	2.73545	0.288102	2.26685	0.221751	2.73545	381	AT3G24760
	246453_at	AT5G16830	syntaxin homologue syntaxin of plants SYP21 (PEP12) vesicle transport P	2.73451	0.20965	1.46994	0.084772	2.73451	382	AT3G25600
	262772_at	AT1G13210	puative calcium-transporting ATPase similar to gb|AF038007 FIC1 gene from Homo sapiens and is a member of the PF|00122 E1-E2 ATPase family. ESTs gb|T45045 and gb|AA394473 come from this gene haloacid dehalogenase-like hydrolase family metabolism P	2.7305	0.0952021	1.80799	0.0857022	2.7305	383	AT3G26510
	254422_at	AT4G21560	'putative protein hypothetical protein YPL065w yeast, PIR2:S60925' expressed protein unknown P	2.72584	0.551392	1.77803	0.314817	2.72584	384	AT3G26970
	263513_at	AT2G12400	unknown protein expressed protein unknown P	2.71651	0.369537	1.67951	0.158033	2.71651	385	AT3G26980
	256861_at	AT3G23920	'beta-amylase, putative similar to beta-amylase GB:CAB58423 [Arabidopsis thaliana]; supported by cDNA: gi_14194172_gb_AF367293.1_AF367293 ' glycosyl hydrolase family 14 (beta-amylase) metabolism P	2.70715	0.466823	1.10347	0.186958	2.70715	386	AT3G27210
	260211_at	AT1G74440	hypothetical protein similar to YGL010w-like protein GB:AAC32136 [Picea mariana] expressed protein unknown P	2.70454	0.575191	1.49852	0.286802	2.70454	387	AT3G27540
	247626_at	AT5G60300	'receptor like protein kinase receptor like protein kinase, Arabidopsis thaliana, EMBL:AL138657; supported by cDNA: gi_15810556_gb_AY056317.1_ ' receptor like protein kinase kinase P	2.70326	0.813957	0.932409	0.269344	2.70326	388	AT3G28920
	259015_at	AT3G07350	unknown protein similar to hypothetical protein GB:AAC17612 [Arabidopsis thaliana];supported by full-length cDNA: Ceres:251012. expressed protein unknown P	2.70198	0.906279	5.01981	1.9135	2.70198	389	AT3G30180
	254520_at	AT4G19960	'potassium transporter-like protein putative potassium transporter AtKT2p & AtKT1p, Arabidopsis thaliana, Patchx:G2384669 & Patchx:G2384671' potassium transporter, putative (KUP9/HAK9/KT9/POT9) transporter P	2.67872	0.271245	1.22382	0.165143	2.67872	390	AT3G30775
	252134_at	AT3G50910	putative protein expressed protein unknown P	2.67363	0.332786	1.00213	0.0678391	2.67363	391	AT3G44190
	253696_at	AT4G29740	'cytokinin oxidase - like protein cytokinin oxidase, Zea mays, gb:Y18377; supported by cDNA: gi_15450760_gb_AY054460.1_ ' cytokinin oxidase family metabolism P	2.67163	0.503744	1.21399	0.171424	2.67163	392	AT3G44260
	247186_at	AT5G65470	putative protein contains similarity to auxin-independent growth promoter expressed protein unknown P	2.67155	1.14623	1.62174	0.69805	2.67155	393	AT3G44450
	264746_at	AT1G62300	unknown protein similar to putative DNA-binding protein GI:7268215 from [Arabidopsis thaliana]; supported by cDNA: gi_12658409_gb_AF331712.1_AF331712 WRKY family transcription factor transcription factor P	2.66626	0.551906	1.56525	0.451755	2.66626	394	AT3G44630
	248845_at	AT5G46480	disease resistance protein-like disease resistance protein (TIR class), putative disease resistance P	2.65951	0.887152	1.16465	0.376609	2.65951	395	AT3G44720
	265810_at	AT2G18090	unknown protein expressed protein unknown P	2.65943	0.317036	1.33141	0.193909	2.65943	396	AT3G44860
	248353_at	AT5G52320	cytochrome P450 cytochrome P450, putative metabolism P	2.65644	0.203987	0.435282	0.0733414	2.65644	397	AT3G45040
	251479_at	AT3G59700	'serine/threonine-specific kinase lecRK1 precursor,lectin receptor-like receptor lectin kinase, putative kinase P	2.65034	0.57213	1.75276	0.372032	2.65034	398	AT3G45210
	258132_at	AT3G24550	'protein kinase, putative similar to GB:BAA24694 from [Arabidopsis thaliana] (Plant Cell Physiol. 38 (3), 248-258 (1997));supported by full-length cDNA: Ceres:17909.' protein kinase -related kinase P	2.64891	0.414808	1.88191	0.174089	2.64891	399	AT3G45640
	250644_at	AT5G06750	protein phosphatase 2C-like protein phosphatase 2C-related phosphatase P	2.64514	0.19356	1.27282	0.239612	2.64514	400	AT3G45970
	260401_at	AT1G69840	unknown protein similar to hypothetical protein GB:CAA10289 [Cicer arietinum] expressed protein unknown P	2.64189	0.288626	3.04871	0.325808	2.64189	401	AT3G46110
	254759_at	AT4G13180	'short-chain alcohol dehydrogenase like protein short-chain alcohol dehydrogenase -Picea abies, PIR2:S34678;supported by full-length cDNA: Ceres:748.' short-chain dehydrogenase/reductase family protein metabolism P	2.63905	1.11699	0.800803	0.301217	2.63905	402	AT3G46600
	248337_at	AT5G52310	low-temperature-induced protein 78 (sp|Q06738) low-temperature-induced protein 78 (sp|Q06738) unknown function, known response P	2.63308	1.23318	1.16557	0.546255	2.63308	403	AT3G46620
	263478_at	AT2G31880	putative receptor-like protein kinase leucine-rich repeat transmembrane protein kinase, putative kinase P	2.62501	0.407057	2.09256	0.330678	2.62501	404	AT3G47080
	267550_at	AT2G32800	putative protein kinase contains a protein kinase domain profile (PDOC00100) protein kinase family kinase P	2.62478	0.459329	1.96341	0.409089	2.62478	405	AT3G47160
	264008_at	AT2G21120	unknown protein expressed protein unknown P	2.62448	0.264242	1.98053	0.266663	2.62448	406	AT3G47500
	245272_at	AT4G17250	hypothetical protein ; supported by cDNA: gi_16323154_gb_AY057681.1_ expressed protein unknown P	2.61814	0.660956	3.01592	1.00269	2.61814	407	AT3G47960
	265440_at	AT2G20960	pEARLI 4 protein Same as GB: L43081; supported by cDNA: gi_871781_gb_L43081.1_ATHPEARA pEARLI 4 protein unknown P	2.61526	0.291287	1.71607	0.153454	2.61526	408	AT3G48100
	260304_at	AT1G70480	unknown protein identical to most of OBP32pep protein (fragment) GB:S71212 [Arabidopsis thaliana];supported by full-length cDNA: Ceres:23753. expressed protein unknown P	2.61206	0.400245	1.11475	0.185585	2.61206	409	AT3G48520
	250038_at	AT5G18360	'disease resistance protein -like disease resistance protein RPP1-WsC, Arabidopsis thaliana, EMBL:AF098964' disease resistance protein (TIR-NBS-LRR class), putative disease resistance P	2.60644	0.597336	2.17707	0.42367	2.60644	410	AT3G49350
	249936_at	AT5G22450	putative protein similar to unknown protein (pir||T08540) expressed protein unknown P	2.60229	0.481418	1.46092	0.25511	2.60229	411	AT3G49530
	253958_at	AT4G26400	'putative protein RING zinc finger protein, Gallus gallus' expressed protein transcription factor P	2.60224	0.456286	3.34322	0.648686	2.60224	412	AT3G49780
	254861_at	AT4G12040	'putative protein zinc finger protein ZNF216 - Mus musculus, PID:g3643807;supported by full-length cDNA: Ceres:45.' expressed protein unknown P	2.59209	0.468254	1.30305	0.236602	2.59209	413	AT3G50060
	258616_at	AT3G02880	'putative protein kinase contains Pfam profiles: PF00069 Eukaryotic protein kinase domain, PF00560 Leucine Rich Repeat (5 copies); supported by cDNA: gi_13937227_gb_AF372969.1_AF372969 ' leucine-rich repeat transmembrane protein kinase, putative kinase P	2.5903	0.361054	1.38146	0.259399	2.5903	414	AT3G50750
	249486_at	AT5G39030	'receptor protein kinase - like protein receptor serine/threonine kinase PR5K, Arabidopsis thaliana, EMBL:AT48698' protein kinase family kinase P	2.58599	0.808752	1.66333	0.536191	2.58599	415	AT3G50760
	247845_at	AT5G58090	'beta-1,3 glucanase - like protein beta-1,3 glucanase, Populus alba x Populus tremula, EMBL:AF230109' glycosyl hydrolase family 17 cell wall related P	2.57622	0.274172	1.83783	0.198637	2.57622	416	AT3G50910
	264757_at	AT1G61360	'receptor protein kinase (IRK1), putative similar to receptor protein kinase (IRK1) GI:836953 from [Ipomoea trifida]' S-locus protein kinase family kinase P	2.56007	0.271903	1.14846	0.196343	2.56007	417	AT3G50930
	264663_at	AT1G09970	'unknown protein Similar to A. thaliana receptor-like protein kinase (gb|RLK5_ARATH). ESTs gb|ATTS0475,gb|ATTS4362 come from this gene' leucine-rich repeat transmembrane protein kinase, putative kinase P	2.55639	0.535343	1.47337	0.239789	2.55639	418	AT3G50950
	259071_at	AT3G11650	unknown protein similar to hin1 GB:CAA68848 [Nicotiana tabacum]; supported by cDNA: gi_9502173_gb_AF264698.1_AF264698 harpin-induced protein family (NDR1/HIN1-Like protein 2) unknown P	2.54699	0.444046	2.52081	0.482573	2.54699	419	AT3G50970
	245731_at	AT1G73500	'MAP kinase, putative similar to MAP kinase kinase 5 GI:3219273 from [Arabidopsis thaliana];supported by full-length cDNA: Ceres:112118.' mitogen-activated protein kinase kinase (MAPKK), putative (MKK9) kinase P	2.53848	0.443681	5.46236	1.13312	2.53848	420	AT3G51450
	257315_at	AT3G30775	'proline oxidase, mitochondrial precursor (osmotic stress-induced proline dehydrogenase) identical to GB:P92983 from [Arabidopsis thaliana] (Plant Cell 8 (8), 1323-1335 (1996))' osmotic stress-induced proline dehydrogenase (pro1) metabolism P	2.53748	0.72376	4.59931	1.12653	2.53748	421	AT3G52060
	262082_s_at	AT1G56120	'wall-associated kinase 2, putative similar to receptor-like serine/threonine kinase wall-associated kinase 2 -related kinase P	2.53581	0.4456	0.866734	0.181392	2.53581	422	AT3G52070
	258436_at	AT3G16720	putative RING zinc finger protein similar to RING-H2 zinc finger protein ATL6 GB:AAD33584 from [Arabidopsis thaliana];supported by full-length cDNA: Ceres:4581. RING zinc finger protein -related transcription factor P	2.53549	0.358189	4.58569	0.149688	2.53549	423	AT3G52400
	253457_at	AT4G32060	'putative protein C56A3.6,Caenorhabditis elegans' calcium-binding EF-hand family protein calcium binding P	2.52816	0.224262	2.07386	0.206466	2.52816	424	AT3G52430
	263613_at	AT2G25250	unknown protein expressed protein unknown P	2.52699	0.327909	2.02417	0.508024	2.52699	425	AT3G52800
	249208_at	AT5G42650	allene oxide synthase (emb CAA73184.1) ; supported by cDNA: gi_6002956_gb_AF172727.1_AF172727 allene oxide synthase / cytochrome P450 74A metabolism P	2.52675	0.376062	0.831602	0.121309	2.52675	426	AT3G52870
	252234_at	AT3G49780	putative protein expressed protein unknown P	2.52202	0.467367	2.58436	0.6793	2.52202	427	AT3G53700
	260666_at	AT1G19300	unknown protein ;supported by full-length cDNA: Ceres:123140. glycosyltransferase family 8 metabolism P	2.51949	0.231401	1.29571	0.103045	2.51949	428	AT3G53810
	252179_at	AT3G50760	'putative protein UDP-glucose:(glucosyl) LPS alpha1,3-glucosyltransferase WaaO, E.coli, EMBL:AF019746' glycosyltransferase family 8 metabolism P	2.51258	0.351595	0.902607	0.142888	2.51258	429	AT3G53950
	259106_at	AT3G05490	unknown protein expressed protein unknown P	2.50509	0.23753	3.97125	0.687988	2.50509	430	AT3G54000
	249527_at	AT5G38710	'proline oxidase, mitochondrial precursor -like protein PROLINE OXIDASE, MITOCHONDRIAL PRECURSOR, Arabidopsis thaliana, SWISSNEW:PROD' proline oxidase, mitochondrial precursor -related protein metabolism P	2.50469	0.322338	1.15816	0.21587	2.50469	431	AT3G54150
	246600_at	AT5G14930	'putative protein disease resistance protein EDS1, Arabidopsis thaliana, PIR:T48859; supported by cDNA: gi:8699169' leaf senescence-associated protein (SAG101) unknown P	2.50271	0.60567	1.97133	0.322181	2.50271	432	AT3G54200
	266299_at	AT2G29450	glutathione S-transferase identical to GB:X89216;supported by full-length cDNA: Ceres:6528. glutathione transferase (103-1A) metabolism P	2.49496	0.134614	0.716491	0.0598362	2.49496	433	AT3G54420
	265872_at	AT2G01670	unknown protein MutT/nudix family protein metabolism P	2.48858	0.277658	0.491163	0.0766969	2.48858	434	AT3G54810
	261060_at	AT1G17340	unknown protein expressed protein unknown P	2.47945	0.345643	1.58922	0.242811	2.47945	435	AT3G55050
	263584_at	AT2G17040	NAM (no apical meristem)-like protein similar to petunia NAM (X92205) and A. thaliana sequences ATAF1 (X74755) and ATAF2 (X74756); probable DNA-binding protein; supported by cDNA: gi_13605646_gb_AF361804.1_AF361804 No apical meristem (NAM) protein family transcription factor P	2.47354	0.367742	3.39449	0.371505	2.47354	436	AT3G55130
	252310_at	AT3G49350	'GTPase activating -like protein GTPase activating protein gyp7, Yarrowia lipolytica, EMBL:YLGYP7' GTPase activating -related protein metabolism P	2.47238	0.291691	1.6029	0.18251	2.47238	437	AT3G55430
	250277_at	AT5G12940	'putative protein DRT100 protein precursor, Arabidopsis thaliana, PIR:A46260;supported by full-length cDNA: Ceres:41409.' leucine rich repeat protein family signal transduction P	2.47192	0.573242	2.52473	0.43882	2.47192	438	AT3G55950
	245244_at	AT1G44350	'IAA-amino acid hydrolase, putative similar to IAA-amino acid hydrolase GI:3421384 from [Arabidopsis thaliana]' gr1 protein unknown P	2.45946	0.132286	0.777186	0.0669578	2.45946	439	AT3G55980
	267624_at	AT2G39660	putative protein kinase protein kinase, putative kinase P	2.45848	0.611144	1.51516	0.371243	2.45848	440	AT3G56410
	263221_at	AT1G30620	UDP-galactose 4-epimerase-like protein similar to proteins from many bacterial species including [Bacillus subtilis] and [Methanobacterium thermoautotrophicum] NAD-dependent epimerase/dehydratase family metabolism P	2.45658	0.238377	1.32215	0.218448	2.45658	441	AT3G56880
	248870_at	AT5G46710	putative protein similar to unknown protein (pir||T05076);supported by full-length cDNA: Ceres:42747. expressed protein unknown P	2.45375	0.270913	3.9565	0.551336	2.45375	442	AT3G57040
	247429_at	AT5G62620	putative protein strong similarity to unknown protein (gb AAD55296.1) galactosyltransferase family metabolism P	2.4531	0.393286	1.5935	0.173696	2.4531	443	AT3G57450
	266685_at	AT2G19710	hypothetical protein hypothetical protein unknown P	2.45307	0.186779	2.37707	0.238352	2.45307	444	AT3G57530
	245765_at	AT1G33600	hypothetical protein similar to putative disease resistance protein GB:AAC14512 GI:2739389 from [Arabidopsis thaliana] leucine rich repeat protein family disease resistance P	2.45244	0.480948	1.89859	0.306734	2.45244	445	AT3G57880
	263799_at	AT2G24550	unknown protein expressed protein unknown P	2.43472	0.383811	5.18324	0.648905	2.43472	446	AT3G57930
	259825_at	AT1G66260	'RNA and export factor binding protein, putative similar to GI:7159943 from [Mus musculus] (RNA 6 (4), 638-650 (2000)); supported by cDNA: gi_15294237_gb_AF410310.1_AF410310 ' RNA and export factor binding protein, putative transporter P	2.43067	0.461852	2.37027	0.525774	2.43067	447	AT3G58790
	261973_at	AT1G64610	hypothetical protein predicted by genemark.hmm expressed protein unknown P	2.42856	0.592501	2.3031	0.534412	2.42856	448	AT3G59080
	260255_at	AT1G74330	putative protein kinase similar to p58 protein kinase GB:AAB59449 (Homo sapiens); contains Pfam profile: PF00069 Eukaryotic protein kinase domain protein kinase -related kinase P	2.42841	0.479932	1.80814	0.290614	2.42841	449	AT3G59310
	250670_at	AT5G06860	polygalacturonase inhibiting protein 1; PGIP1 (gb|AAF69827.1) polygalacturonase inhibiting protein (PGIP1) unknown P	2.4262	0.723203	1.69106	0.412824	2.4262	450	AT3G59350
	266897_at	AT2G45820	'remorin identical to GB:M25268, a non-specific DNA binding protein; may be involved in intercellular communication; supported by cDNA: gi_15028386_gb_AY045996.1_ ' remorin unknown P	2.41872	0.18456	1.13086	0.106353	2.41872	451	AT3G59700
	252652_at	AT3G44720	putative chloroplast prephenate dehydratase similar to bacterial PheA gene products prephenate dehydratase family metabolism P	2.41288	0.189324	2.03341	0.248355	2.41288	452	AT3G59940
	248293_at	AT5G53050	unknown protein hydrolase, alpha/beta fold family metabolism P	2.41285	0.309313	0.836691	0.116869	2.41285	453	AT3G60140
	255484_at	AT4G02540	'putative protein similar to A. thaliana hypothetical protein F8K4.22, GenBank accession number 3367535' CHP-rich zinc finger protein, putative transcription factor P	2.41116	0.259647	4.78938	0.767939	2.41116	454	AT3G60260
	255526_at	AT4G02350	hypothetical protein expressed protein unknown P	2.39924	0.300951	1.50111	0.195424	2.39924	455	AT3G61190
	250777_at	AT5G05440	putative protein similar to unknown protein (pir||T02514);supported by full-length cDNA: Ceres:117347. expressed protein unknown P	2.39591	0.938456	7.56849	2.29583	2.39591	456	AT3G61460
	258850_at	AT3G03050	putative cellulose synthase catalytic subunit similar to cellulose synthase catalytic subunit GB:AAD40885 from [Arabidopsis thaliana]; supported by cDNA: gi_12619787_gb_AF232907.1_AF232907 cellulose synthase family cell wall related P	2.38069	0.269154	1.14091	0.151857	2.38069	457	AT3G61640
	265626_at	AT2G27260	unknown protein expressed protein unknown P	2.3715	0.203224	1.7069	0.137093	2.3715	458	AT3G61980
	267083_at	AT2G41100	calmodulin-like protein identical to GB:D45848; supported by cDNA: gi_15983405_gb_AF424577.1_AF424577 calmodulin-related protein 3, touch-induced (TCH3) calcium binding P	2.37003	0.44405	2.54593	0.457703	2.37003	459	AT3G62260
	252483_at	AT3G46600	'scarecrow-like protein scarecrow-like 11 - Arabidopsis thaliana, EMBL:AF036307;supported by full-length cDNA: Ceres:35201.' scarecrow transcription factor family transcription factor P	2.36534	0.481737	4.11573	0.749312	2.36534	460	AT3G62630
	260635_at	AT1G62420	unknown protein expressed protein unknown P	2.365	0.163285	1.77991	0.249605	2.365	461	AT3G62720
	259570_at	AT1G20440	hypothetical protein dehydrin (COR47) unknown P	2.36437	0.490205	1.84472	0.317923	2.36437	462	AT4G00970
	252060_at	AT3G52430	putative protein other hypothetical proteins in Arabidopsis thaliana; supported by cDNA: gi_6457330_gb_AF188329.1_AF188329 phytoalexin-deficient 4 protein unknown P	2.35488	0.670227	1.79388	0.386849	2.35488	463	AT4G01090
	253693_at	AT4G29670	Thioredoxin - like protein thioredoxin;Lilium longiflorum;gb:;supported by full-length cDNA: Ceres:25014. thioredoxin family metabolism P	2.34471	0.195287	1.01056	0.0812503	2.34471	464	AT4G01250
	266348_at	AT2G01450	putative MAP kinase mitogen-activated protein kinase (MAPK), putative (MPK17) kinase P	2.34313	0.274626	1.86533	0.258932	2.34313	465	AT4G01870
	264867_at	AT1G24150	unknown protein formin homology 2 (FH2) domain-containing protein unknown P	2.34036	0.440352	1.4404	0.31586	2.34036	466	AT4G01950
	252467_at	AT3G47080	'putative protein predicted proteins, Arabidopsis thaliana; supported by cDNA: gi_14532663_gb_AY039956.1_ ' expressed protein unknown P	2.33981	0.353044	1.51526	0.206694	2.33981	467	AT4G02200
	264636_at	AT1G65490	hypothetical protein predicted by genemark.hmm;supported by full-length cDNA: Ceres:2118. expressed protein unknown P	2.33747	0.250291	1.85238	0.343633	2.33747	468	AT4G02330
	247864_s_at	AT5G57890	anthranilate synthase beta chain anthranilate synthase, beta subunit (ASB), putative metabolism P	2.33706	0.257633	0.852907	0.108752	2.33706	469	AT4G02350
	255039_at	AT4G09570	calmodulin-domain protein kinase CDPK isoform 4 (CPK4) calcium-dependent protein kinase, putative (CDPK) kinase P	2.33234	0.234097	1.66677	0.164014	2.33234	470	AT4G02380
	248698_at	AT5G48380	receptor-like protein kinase ; supported by cDNA: gi_13605826_gb_AF367312.1_AF367312 leucine rich repeat protein family disease resistance P	2.32987	0.225843	1.49305	0.156896	2.32987	471	AT4G02410
	262291_at	AT1G70790	'zinc finger and C2 domain protein, putative similar to zinc finger and C2 domain protein GI:9957238 from [Arabidopsis thaliana]; supported by full-length cDNA: Ceres: 148076. ' C2 domain-containing protein unknown P	2.32935	0.290592	0.770944	0.105059	2.32935	472	AT4G02540
	263704_at	AT1G31130	'unknown protein similar to unknown protein GB:AAC79135, ESTs gb|T20423, gb|AA712864, gb|H76323 and gb|Z25560 come from this gene;supported by full-length cDNA: Ceres:151489.' expressed protein unknown P	2.32619	0.223158	1.92784	0.148605	2.32619	473	AT4G03070
	260194_at	AT1G67530	hypothetical protein similar to hypothetical protein GB:AAC00595 [Arabidopsis thaliana] armadillo repeat containing protein unknown P	2.32063	0.431335	1.22828	0.267955	2.32063	474	AT4G03190
	260651_at	AT1G32460	hypothetical protein predicted by genemark.hmm;supported by full-length cDNA: Ceres:95383. expressed protein unknown P	2.30824	0.334949	2.0583	0.304746	2.30824	475	AT4G08500
	246255_at	AT4G36650	transcription initiation factor like protein transcription initiation factor like protein transcription/translation machinery P	2.30667	0.192372	1.42013	0.242607	2.30667	476	AT4G08950
	253625_at	AT4G30600	'signal recognition particle receptor-like protein signal recognition particle receptor - Homo sapiens,PIR2:A29440' signal recognition particle receptor-related protein unknown P	2.304	0.275436	1.1635	0.147275	2.304	477	AT4G09030
	249987_at	AT5G18490	'putative protein predicted proteins, Arabidopsis thaliana;supported by full-length cDNA: Ceres:32414.' expressed protein unknown P	2.30247	0.212821	2.06295	0.220773	2.30247	478	AT4G09570
	251821_at	AT3G55050	'protein phosphatase 2C - like protein protein phosphatase 2C homolog, Mesembryanthemum crystallinum, EMBL AF097667' protein phosphatase 2C - like protein phosphatase P	2.30242	0.253988	1.37364	0.0822324	2.30242	479	AT4G09640
	250669_at	AT5G06870	polygalacturonase inhibiting protein polygalacturonase inhibiting protein (PGIP2) unknown P	2.30117	0.240262	0.904136	0.218508	2.30117	480	AT4G11280
	251406_at	AT3G60260	'putative protein various predicted proteins, Arabidopsis thaliana;supported by full-length cDNA: Ceres:104796.' expressed protein unknown P	2.28801	0.354428	1.28593	0.175362	2.28801	481	AT4G11330
	262845_at	AT1G14740	unknown protein ; supported by cDNA: gi_14596044_gb_AY042810.1_ expressed protein unknown P	2.28456	0.185167	1.89497	0.256444	2.28456	482	AT4G12000
	259211_at	AT3G09020	unknown protein identical to GB:AAD56318 (Arabidopsis thaliana) glycosyltransferase-related metabolism P	2.27985	0.444831	3.97029	0.919432	2.27985	483	AT4G12040
	248665_at	AT5G48655	Expressed protein ; supported by full-length cDNA: Ceres: 12974. C3HC4-type zinc finger protein family transcription factor P	2.27889	0.218127	1.62791	0.116783	2.27889	484	AT4G12720
	264851_at	AT2G17290	'putative calmodulin-domain protein kinase CPK6 (calmodulin-domain protein kinase isoform 6, accession U31835); supported by cDNA: gi_1220099_dbj_D28582.1_ATHATCDPK ' calcium-dependent protein kinase (CDPK)(CPK6) kinase P	2.27691	0.223092	1.99427	0.127956	2.27691	485	AT4G13180
	258134_at	AT3G24530	'rubisco expression protein, putative similar to GB:O22034 from [Cyanidium caldarium] (J. Plant Res. 110, 235-245 (1997));supported by full-length cDNA: Ceres:148454.' rubisco expression protein -related unknown P	2.27414	0.26856	2.14992	0.24289	2.27414	486	AT4G13340
	254770_at	AT4G13340	'extensin-like protein extensin-like protein, Zea mays, PIR2:S49915' leucine-rich repeat extensin family cell wall related P	2.27132	0.421328	5.00317	0.739593	2.27132	487	AT4G14365
	257087_at	AT3G20500	'purple acid phosphatase, putative similar to purple acid phosphatase GB:CAA06921 [Ipomoea batatas]' calcineurin-like phosphoesterase family calcium binding P	2.27102	0.322185	0.7066	0.0798333	2.27102	488	AT4G14465
	259725_at	AT1G61065	Expressed protein ; supported by full-length cDNA: Ceres: 25888. expressed protein unknown P	2.27034	0.668955	1.05244	0.300634	2.27034	489	AT4G15660
	253046_at	AT4G37370	'cytochrome P450 - like protein cytochrome P450, Glycyrrhiza echinata, AB001379;supported by full-length cDNA: Ceres:253698.' cytochrome P450, putative metabolism P	2.26996	0.635673	1.56246	0.506925	2.26996	490	AT4G16180
	259012_at	AT3G07360	hypothetical protein similar to hypothetical protein GB:AAB72157 [Arabidopsis thaliana];supported by full-length cDNA: Ceres:1132. expressed protein unknown P	2.26787	0.446344	2.10938	0.411885	2.26787	491	AT4G16500
	264624_at	AT1G08930	'zinc finger protein ATZF1, putative identical to GB:BAA25989; supported by cDNA: gi_3123711_dbj_D89051.1_D89051 ' ERD6 protein transcription factor P	2.26703	0.121727	2.62066	0.153477	2.26703	492	AT4G16860
	246238_at	AT4G36670	sugar transporter like protein mannitol transporter, putative transporter P	2.26245	0.43507	2.45115	0.509114	2.26245	493	AT4G17230
	252014_at	AT3G52870	'putative protein predicted proteins, Arabidopsis thaliana' expressed protein unknown P	2.25681	0.417727	1.44749	0.2197	2.25681	494	AT4G17250
	261581_at	AT1G01140	'serine/threonine kinase, putative similar to serine/threonine kinase GB:CAA73067.1 GI:2632252 from [Sorghum bicolor]; supported by cDNA: gi_14423523_gb_AF386999.1_AF386999 ' CBL-interacting protein kinase 9 kinase P	2.25601	0.167619	0.956917	0.126464	2.25601	495	AT4G18010
	245981_at	AT5G13100	putative protein expressed protein unknown P	2.25503	0.221752	1.42702	0.240709	2.25503	496	AT4G18070
	267064_at	AT2G41110	calmodulin (cam2) calmodulin calcium binding P	2.2549	0.477988	1.58455	0.378965	2.2549	497	AT4G18280
	253455_at	AT4G32020	putative protein expressed protein unknown P	2.24782	0.256351	2.12239	0.330805	2.24782	498	AT4G18340
	245504_at	AT4G15660	glutaredoxin glutaredoxin protein family metabolism P	2.24243	0.758966	2.0557	0.713771	2.24243	499	AT4G18880
	262177_at	AT1G74710	'isochorismate synthase (icsI) identical to isochorismate synthase (icsI) GB:AF078080 (catalyzes chorismic acid to isochorismic acid Plant Physiol. 118 (4), 1536 (1998)); supported by cDNA: gi_3348076_gb_AF078080.1_AF078080 ' isochorismate synthase 1 (isochorismate mutase) (ICS1) metabolism P	2.22939	0.344755	1.2987	0.15339	2.22939	500	AT4G18950
	245038_at	AT2G26560	similar to latex allergen from Hevea brasiliensis patatin, putative metabolism P	2.22938	0.172522	2.96917	0.383896	2.22938	501	AT4G19170
	245323_at	AT4G16500	cysteine proteinase inhibitor like protein ; supported by full-length cDNA: Ceres: 31946. cysteine proteinase inhibitor like protein unknown P	2.22499	0.122676	1.42827	0.058235	2.22499	502	AT4G19960
	258998_at	AT3G01820	putative adenylate kinase similar to AdK adenylate kinase GB:S50007 [Streptomyces coelicolor] adenylate kinase -related kinase P	2.22334	0.162325	0.812758	0.0449224	2.22334	503	AT4G20830
	247866_at	AT5G57550	endoxyloglucan transferase (gb|AAD45127.1) xyloglucan endotransglycosylase (XTR3) cell wall related P	2.22093	0.600216	3.03828	0.896403	2.22093	504	AT4G20860
	258915_at	AT3G10640	unknown protein similar to hypothetical protein GB:CAA19586 [Schizosaccharomyces pombe] expressed protein unknown P	2.21654	0.258485	2.33347	0.410983	2.21654	505	AT4G21560
	256999_at	AT3G14200	hypothetical protein predicted by genemark.hmm DnaJ protein family chaperone P	2.21652	0.388847	2.25979	0.463096	2.21652	506	AT4G21850
	253137_at	AT4G35500	'protein kinase - like protein protein kinase SRPK1, Mus musculus, PID:d1026227' protein kinase family kinase P	2.2136	0.529987	1.04819	0.309188	2.2136	507	AT4G22470
	254242_at	AT4G23200	'serine /threonine kinase - like protein serine /threonine kinase, Brassica oleracea' serine /threonine kinase - like protein kinase P	2.21138	0.512635	2.02753	0.452941	2.21138	508	AT4G22590
	263870_at	AT2G22010	unknown protein C3HC4-type zinc finger protein family transcription factor P	2.21092	0.69988	1.15687	0.343014	2.21092	509	AT4G22780
	250858_at	AT5G04760	'I-box binding factor - like protein I-box binding factor (LeMYBI gene), Lycopersicon esculentum, EMBL:LES243339;supported by full-length cDNA: Ceres:6170.' myb family transcription factor transcription factor P	2.21082	0.636572	2.96307	0.713387	2.21082	510	AT4G22980
	267337_at	AT2G39980	putative anthocyanin 5-aromatic acyltransferase transferase family metabolism P	2.20456	0.631821	2.40992	0.849319	2.20456	511	AT4G23010
	265269_at	AT2G42950	hypothetical protein predicted by genscan expressed protein unknown P	2.20414	0.312112	1.17056	0.414533	2.20414	512	AT4G23060
	253324_at	AT4G33940	Expressed protein ; supported by full-length cDNA: Ceres: 14385. C3HC4-type zinc finger protein family transcription factor P	2.20067	0.203134	2.17973	0.300324	2.20067	513	AT4G23180
	256525_at	AT1G66180	unknown protein ;supported by full-length cDNA: Ceres:99625. expressed protein unknown P	2.19955	0.3737	3.53128	0.638425	2.19955	514	AT4G23200
	261050_at	AT1G01260	'transcription factor MYC7E, putative similar to transcription factor MYC7E GB:AAD15818 GI:4321762 from [Zea mays]' bHLH protein family transcription factor P	2.19575	0.41862	0.865934	0.14983	2.19575	515	AT4G23220
	252989_at	AT4G38420	'putative pectinesterase pectinesterase - Lycopersicon esculentum, PID:e312172' pectinesterase (pectin methylesterase), putative cell wall related P	2.19511	0.418732	1.45784	0.30603	2.19511	516	AT4G23270
	267246_at	AT2G30250	putative WRKY-type DNA binding protein ; supported by cDNA: gi_15027912_gb_AY045813.1_ WRKY family transcription factor transcription factor P	2.19435	0.254362	1.78625	0.35903	2.19435	517	AT4G23610
	254289_at	AT4G22980	'putative protein predicted protein, Arabidopsis thaliana' hypothetical protein unknown P	2.19339	0.505023	1.09849	0.324241	2.19339	518	AT4G23810
	261749_at	AT1G76180	'dehydrin, putative similar to dehydrin GI:975646 from [Arabidopsis thaliana];supported by full-length cDNA: Ceres:30289.' dehydrin -related unknown P	2.1917	0.196749	1.29212	0.108995	2.1917	519	AT4G24160
	252921_at	AT4G39030	'putative protein DNA damage-inducible protein - Synechocystis sp.,PIR2:S77364' enhanced disease susceptibility 5 (Eds5) (salicylic acid induction deficient 1) (Sid1) unknown P	2.18527	0.279028	0.761258	0.0512316	2.18527	520	AT4G24350
	249417_at	AT5G39670	'calcium-binding protein - like cbp1 calcium-binding protein, Lotus japonicus, EMBL:LJA251808; supported by cDNA: gi_16648829_gb_AY058192.1_ ' calcium-binding EF-hand family protein (CML46) calcium binding P	2.18341	0.321111	2.86134	0.542157	2.18341	521	AT4G24370
	266319_s_at	AT2G46720	putative beta-ketoacyl-CoA synthase fatty acid elongase 3-ketoacyl-CoA synthase 1 (KCS1), putative metabolism P	2.1763	0.574526	0.908505	0.254787	2.1763	522	AT4G24380
	264951_at	AT1G76970	unknown protein contains similarity to seed protein B32E GI:19046 from [Hordeum vulgare] expressed protein unknown P	2.17096	0.411376	1.07919	0.246646	2.17096	523	AT4G24570
	254656_at	AT4G18070	putative protein expressed protein unknown P	2.16482	0.215589	0.84849	0.0309309	2.16482	524	AT4G25030
	260387_at	AT1G74100	putative flavonol sulfotransferase similar to flavonol 4'-sulfotransferase GB:P52837 from [Flaveria chloraefolia];supported by full-length cDNA: Ceres:36020. sulfotransferase family metabolism P	2.16225	0.167147	0.873636	0.076067	2.16225	525	AT4G26400
	262540_at	AT1G34260	hypothetical protein predicted by genemark.hmm expressed protein unknown P	2.16199	0.221804	1.20683	0.137096	2.16199	526	AT4G27280
	259997_at	AT1G67880	unknown protein similar to N-acetylglucosaminyltransferase III GB:AAC53064 [Mus musculus] N-acetylglucosaminyltransferase - related cell wall related P	2.15991	0.450749	2.44348	0.37142	2.15991	527	AT4G27350
	266792_at	AT2G02860	putative sucrose/H+ symporter sucrose transporter (sucrose-proton symporter), putative transporter P	2.15856	0.143627	1.58339	0.149321	2.15856	528	AT4G27410
	256238_at	AT3G12400	unknown protein ; supported by full-length cDNA: Ceres: 38389. expressed protein unknown P	2.15689	0.201709	1.64601	0.121989	2.15689	529	AT4G27652
	264841_at	AT1G03740	'putative protein kinase similar to (Z71703), cdc2-like protein kinase; similar to ESTs gb|T20748, gb|T20464, and emb|Z17761; supported by cDNA: gi_14532735_gi_13430451' protein kinase family kinase P	2.15619	0.504404	1.71587	0.447857	2.15619	530	AT4G27710
	248968_at	AT5G45280	pectin acetylesterase pectinacetylesterase, putative cell wall related P	2.15607	0.100138	1.51522	0.213217	2.15607	531	AT4G27940
	254248_at	AT4G23270	'serine/threonine kinase serine/threonine kinase, Brassica oleracea' serine/threonine kinase kinase P	2.15333	0.152508	1.88246	0.261855	2.15333	532	AT4G28085
	251300_at	AT3G61980	hypothetical protein expressed protein unknown P	2.15307	0.164782	2.03191	0.152689	2.15307	533	AT4G28240
	254665_at	AT4G18340	'beta-1,3-glucanase-like protein strong simlarity to endo-beta-1,3-beta-D-glucosidase, Nicotiana tabacum, PIR2:S46495' glycosyl hydrolase family 17 cell wall related P	2.1427	0.592962	4.07917	0.76167	2.1427	534	AT4G28270
	246931_at	AT5G25170	'putative protein apoptosis-related protein PNAS-4, Homo sapiens, EMBL:AF229834;supported by full-length cDNA: Ceres:263500.' expressed protein unknown P	2.14182	0.26383	2.39467	0.100303	2.14182	535	AT4G28310
	259876_at	AT1G76700	'putative DnaJ protein similar to dnaJ-like protein GB:CAA72705 [Arabidopsis thaliana]; Pfam HMM hit:DnaJ, prokaryotic heat shock protein' DnaJ protein family chaperone P	2.14144	0.231284	1.56387	0.195236	2.14144	536	AT4G28400
	266615_s_at	AT2G29720	putative monooxygenase monooxygenase family metabolism P	2.14066	0.44914	0.963306	0.190769	2.14066	537	AT4G29440
	267199_at	AT2G30990	hypothetical protein predicted by genefinder hypothetical protein unknown P	2.14026	0.150783	1.85269	0.239452	2.14026	538	AT4G29670
	264223_s_at	AT1G67520	'receptor kinase, putative similar to receptor kinase 1 GI:9294449 from [Arabidopsis thaliana]' receptor kinase -related kinase P	2.13577	0.708101	1.47217	0.504207	2.13577	539	AT4G29740
	246327_at	AT1G16670	'receptor-like serine/threonine kinase, putative similar to receptor-like serine/threonine kinase GI:2465923 from [Arabidopsis thaliana]; supported by cDNA: gi_16649102_gb_AY059921.1_ ' protein kinase family kinase P	2.13398	0.259104	0.949943	0.102129	2.13398	540	AT4G29780
	265376_at	AT2G05810	hypothetical protein predicted by genefinder expressed protein unknown P	2.12861	0.288423	0.917873	0.129862	2.12861	541	AT4G29950
	267104_at	AT2G41430	ERD15 protein identical to GB D30719; supported by full-length cDNA: Ceres: 31388. ERD15 protein unknown P	2.12315	0.150357	1.9186	0.12427	2.12315	542	AT4G30210
	262284_at	AT1G68670	hypothetical protein predicted by genemark.hmm;supported by full-length cDNA: Ceres:40196. expressed protein unknown P	2.1221	0.20305	1.91514	0.169361	2.1221	543	AT4G30350
	253647_at	AT4G29950	'putative protein KIAA0210 gene, Homo sapiens, gb:D86965; supported by cDNA: gi_5032257_gb_AF126057.2_AF126057 ' microtubule-associated protein cytoskeleton/motility P	2.11646	0.377281	2.56518	0.39989	2.11646	544	AT4G30600
	264780_at	AT1G08720	putative protein kinase similar to MAP3K delta-1 protein kinase (Y14199); supported by cDNA: gi_11127924_gb_AF305913.1_AF305913 protein kinase -related kinase P	2.11239	0.313443	1.34122	0.148661	2.11239	545	AT4G30850
	258394_at	AT3G15530	unknown protein expressed protein unknown P	2.10837	0.233839	2.43741	0.251495	2.10837	546	AT4G31550
	245448_at	AT4G16860	disease resistance RPP5 like protein disease resistance protein (TIR-NBS-LRR class), putative disease resistance P	2.10385	0.61767	1.81803	0.329702	2.10385	547	AT4G31800
	258519_at	AT3G06760	unknown protein drought-induced protein -related unknown function, known response P	2.10341	0.219776	1.46787	0.141247	2.10341	548	AT4G32020
	259272_at	AT3G01290	unknown protein similar to hypothetical protein GB:CAA10289 [Cicer arietinum]; supported by full-length cDNA: Ceres: 108086. expressed protein unknown P	2.10321	0.2535	4.45087	0.717551	2.10321	549	AT4G32060
	262225_at	AT1G53840	'pectinesterase, putative similar to pectinesterase GI:732912 from [Phaseolus vulgaris];supported by full-length cDNA: Ceres:41374.' pectinesterase family cell wall related P	2.0902	0.150546	0.931357	0.151401	2.0902	550	AT4G32280
	267515_at	AT2G45680	putative PCF2-like DNA binding protein TCP family transcription factor, putative transcription factor P	2.09008	0.156284	0.916042	0.0795132	2.09008	551	AT4G33050
	253824_at	AT4G27940	'putative protein protein kinase LePK7, Lycopersicon esculentum, gb:U89684;supported by full-length cDNA: Ceres:147875.' mitochondrial carrier protein family unknown P	2.08997	0.13779	0.861851	0.0579484	2.08997	552	AT4G33920
	253111_at	AT4G35940	'putative protein glutamic acid-rich protein precursor, Plasmodium falciparum (GARP), PIR2:A54514' expressed protein unknown P	2.08806	0.385648	1.13746	0.170213	2.08806	553	AT4G33940
	255043_at	AT4G09640	putative protein several hypothetical proteins - Arabidopsis thaliana hypothetical protein unknown P	2.08338	0.293972	1.71836	0.224632	2.08338	554	AT4G34150
	255941_at	AT1G20350	'mitochondrial inner membrane translocase component, putative similar to mitochondrial inner membrane translocase component Tim17a GI:4378524 from [Mus musculus]' mitochondrial inner membrane translocase component -related metabolism P	2.08299	0.710283	2.00394	0.727692	2.08299	555	AT4G34390
	249204_at	AT5G42570	unknown protein expressed protein unknown P	2.07925	0.333144	0.802391	0.110287	2.07925	556	AT4G34630
	249968_at	AT5G19070	'putative protein predicted proteins, Arabidopsis thaliana' expressed protein unknown P	2.07514	0.384363	1.48193	0.229294	2.07514	557	AT4G34710
	261021_at	AT1G26380	hypothetical protein similar to reticuline oxidase-like protein GB:CAB45850 GI:5262224 from [Arabidopsis thaliana]; supported by cDNA: gi_13430839_gb_AF360332.1_AF360332 FAD-linked oxidoreductase family metabolism P	2.07449	0.561735	1.12818	0.293766	2.07449	558	AT4G34760
	264280_at	AT1G61820	'beta-glucosidase, putative similar to beta-glucosidase GI:1155254 from [Prunus avium]' glycosyl hydrolase family 1 metabolism P	2.07389	0.939753	1.35454	0.591842	2.07389	559	AT4G35480
	255895_at	AT1G17990	'12-oxophytodienoate reductase, putative similar to 12-oxophytodienoate reductase OPR1 GI:3882355 from [Arabidopsis thaliana]' 12-oxophytodienoate reductase, putative metabolism P	2.06981	0.39573	3.32769	0.759079	2.06981	560	AT4G35500
	260310_at	AT1G70590	hypothetical protein predicted by genscan+; supported by cDNA: gi_14335049_gb_AY037204.1_ F-box protein family ubiquitin-like pathway P	2.06731	0.247548	1.58937	0.090331	2.06731	561	AT4G35600
	248146_at	AT5G54940	translation initiation factor-like protein translation initiation factor-related protein transcription/translation machinery P	2.06607	0.169221	1.63489	0.163831	2.06607	562	AT4G35940
	267147_at	AT2G38240	putative anthocyanidin synthase oxidoreductase, 2OG-Fe(II) oxygenase family metabolism P	2.06532	0.47896	1.21257	0.415842	2.06532	563	AT4G36010
	256183_at	AT1G51660	MAP kinase kinase 4 (ATMKK4) identical to MAP kinase kinase 4 [Arabidopsis thaliana]; supported by cDNA: gi_13265419_gb_AF324667.2_AF324667 mitogen-activated protein kinase kinase (MAPKK), putative (MKK4) kinase P	2.06462	0.545868	1.33914	0.301887	2.06462	564	AT4G36030
	251023_at	AT5G02170	'putative protein amino acid transport protein - Arabidopsis thaliana, EMBL:U39783' amino acid transporter family transporter P	2.06404	0.457024	1.44863	0.306611	2.06404	565	AT4G36500
	262896_at	AT1G59820	'chromaffin granule ATPase II homolog, putative similar to chromaffin granule ATPase II homolog GI:1663647 from [Mus musculus]' haloacid dehalogenase-like hydrolase family metabolism P	2.06059	0.342752	1.14048	0.352427	2.06059	566	AT4G36540
	249050_at	AT5G44290	cyclin-dependent protein kinase-like protein cyclin-dependent protein kinase-related protein kinase P	2.05982	0.311518	1.00774	0.137079	2.05982	567	AT4G36550
	248388_at	AT5G51980	putative protein contains similarity to myosin heavy chain kinase expressed protein unknown P	2.05335	0.372341	0.93856	0.218452	2.05335	568	AT4G36650
	258399_at	AT3G15540	'early auxin-induced protein, IAA19 identical to IAA19 GB:AAB84356 from [Arabidopsis thaliana]; supported by full-length cDNA: Ceres: 94231. ' auxin-responsive protein IAA19 (Indoleacetic acid-induced protein 19) transcription factor P	2.04725	0.421664	1.3323	0.264962	2.04725	569	AT4G36670
	261656_at	AT1G01950	unknown protein similar to kinesin-like protein GB:CAB41097 GI:5541717 from [Arabidopsis thaliana] armadillo-repeat-containing kinesin-related protein cytoskeleton/motility P	2.04707	0.534975	1.58255	0.45424	2.04707	570	AT4G36990
	248704_at	AT5G48450	putative protein pectinesterase-like; also highly similar to l-ascorbate oxidase and pollen-specific protein pectinesterase (pectin methylesterase) family cell wall related P	2.04685	0.163272	1.34388	0.155727	2.04685	571	AT4G37260
	251544_at	AT3G58790	'putative protein general stress protein gspA, Bacillus subtilis, PIR:S16423' glycosyltransferase family 8 metabolism P	2.04682	0.336627	1.50701	0.229416	2.04682	572	AT4G37370
	247065_s_at	AT5G66900	disease resistance protein-like disease resistance protein (CC-NBS-LRR class), putative disease resistance P	2.04422	0.232456	1.44315	0.212599	2.04422	573	AT4G38400
	254291_at	AT4G23010	'putative protein UDP-galactose transporter related isozyme 3, Homo sapiens, PIR2:JC5026' expressed protein unknown P	2.04275	0.405131	1.39985	0.275274	2.04275	574	AT4G38420
	247478_at	AT5G62360	'DC1.2 homologue - like protein DC1.2 homologue, Nicotiana tabacum, EMBL:AB009888' pectinesterase family cell wall related P	2.04205	0.672028	0.519924	0.192781	2.04205	575	AT4G38530
	251516_s_at	AT3G59310	'putative protein hypothetical protein SPCC320.08 - Schizosaccharomyces pombe, PIR:T41303' (Anm1) anthocyanin-related membrane protein 1 metabolism P	2.04162	0.26357	2.34694	0.478237	2.04162	576	AT4G38550
	257056_at	AT3G15350	unknown protein similar to hypothetical protein GB:CAB43880; supported by cDNA: gi_15146307_gb_AY049295.1_ N-acetylglucosaminyltransferase family (Core-2/I-Branching enzyme family) metabolism P	2.04069	0.37456	1.38347	0.2406	2.04069	577	AT4G38840
	260222_at	AT1G74380	putative alpha galactosyltransferase similar to alpha galactosyltransferase GB:CAB52246 [Trigonella foenum-graecum] (plant cell wall matrix polysaccharide biosynthesis) transferase - related metabolism P	2.04016	0.0538818	1.63932	0.0898966	2.04016	578	AT4G39030
	259466_at	AT1G19050	'response regulator 5, putative similar to response regulator 5 GI:3953599 from [Arabidopsis thaliana]; supported by cDNA: gi_3953602_dbj_AB008490.1_AB008490 ' response regulator 7 unknown P	2.03565	0.502303	0.80797	0.206378	2.03565	579	AT4G39640
	255080_at	AT4G09030	'arabinogalactan-protein homolog arabinogalactan-protein arabinogalactan-protein (AGP10) cell wall related P	2.03008	0.214393	2.39226	0.464133	2.03008	580	AT4G39830
	251895_at	AT3G54420	class IV chitinase (CHIV) glycosyl hydrolase family 19 (class IV chitinase) metabolism P	2.0296	0.410301	0.830601	0.200959	2.0296	581	AT5G01540
	266763_at	AT2G47080	unknown protein --unknown P	2.02389	0.176029	1.2435	0.162736	2.02389	582	AT5G01790
	265917_at	AT2G15080	putative disease resistance protein disease resistance protein family disease resistance P	2.01836	0.561315	1.40995	0.533572	2.01836	583	AT5G02170
	258759_at	AT3G10800	putative bZIP transcription factor contains Pfam profile: PF00170 bZIP transcription factor; contains similarity to TGACG-sequence specific DNA-binding protein TGA-1B (HSBF) GB:P14233 [Nicotiana tabacum] bZIP family transcription factor transcription factor P	2.01377	0.14464	1.32464	0.178462	2.01377	584	AT5G02760
	253717_at	AT4G29440	'putative protein putative suppressor protein - Arabidopsis thaliana,PID:g3687246' expressed protein unknown P	2.01316	0.261746	1.31981	0.146845	2.01316	585	AT5G04720
	259812_at	AT1G49840	unknown protein expressed protein unknown P	2.01305	0.488729	2.84897	0.693164	2.01305	586	AT5G04760
	267490_at	AT2G19130	putative receptor-like protein kinase receptor-related protein kinase kinase P	2.00623	0.217936	1.2532	0.147168	2.00623	587	AT5G04870
	255967_at	AT1G22280	'protein phosphatase type 2C, putative similar to protein phosphatase type 2C GI:4336436 from [Lotus japonicus];supported by full-length cDNA: Ceres:119977.' protein phosphatase 2C (PP2C), putative phosphatase P	2.00599	0.323728	1.33823	0.187234	2.00599	588	AT5G05140
	253590_at	AT4G30850	putative protein various predicted proteins expressed protein unknown P	2.00156	0.462427	1.79247	0.417687	2.00156	589	AT5G05190
Down	247074_at	AT5G66590	putative protein contains similarity to pathogenesis-related protein;supported by full-length cDNA: Ceres:2152. pathogenesis-related protein family unknown P	0.499847	0.0608219	0.673546	0.0986271	-2.00061	590	AT5G05250
	253002_at	AT4G38530	phosphoinositide-specific phospholipase C ; supported by cDNA: gi_557879_gb_U13203.1_ATU13203 phosphoinositide-specific phospholipase C metabolism P	0.499062	0.137092	0.959349	0.204957	-2.00376	591	AT5G05410
	246115_at	AT5G20300	'putative protein chloroplast outer envelope protein OEP86 precursor -Pisum sativum, PIR:S49910' expressed protein unknown P	0.498885	0.13721	0.656102	0.18911	-2.00447	592	AT5G05440
	248169_at	AT5G54610	ankyrin-repeat-containing protein-like ankyrin-repeat-containing protein-related unknown P	0.49885	0.0522404	0.497313	0.0900728	-2.00461	593	AT5G05600
	257954_at	AT3G21760	putative UDP-glucose glucosyltransferase similar to GB:Q40284 from [Manihot esculenta]; supported by cDNA: gi_13937235_gb_AF372973.1_AF372973 glycosyltransferase family metabolism P	0.498765	0.118139	0.494402	0.0571103	-2.00495	594	AT5G06320
	245761_at	AT1G66890	hypothetical protein predicted by genemark.hmm;supported by full-length cDNA: Ceres:7343. expressed protein unknown P	0.497994	0.0780538	0.970419	0.175938	-2.00806	595	AT5G06750
	257964_at	AT3G19850	hypothetical protein similar to hypothetical protein GB:AAD50054 from [Arabidopsis thaliana] hypothetical protein unknown P	0.49775	0.112713	1.21649	0.179693	-2.00904	596	AT5G06860
	264452_at	AT1G10270	unknown protein similar to salt-inducible protein (gi|375717); similar to ESTs gb|R30192 and gb|AA651017 pentatricopeptide (PPR) repeat-containing protein unknown P	0.496955	0.103189	0.638047	0.0996265	-2.01226	597	AT5G06870
	259632_at	AT1G56430	'nicotianamine synathase, putative similar to nicotianamine synathase [Arabidopsis thaliana] GI:4220614' nicotianamine synthase, putative metabolism P	0.495515	0.0899679	0.502235	0.0833425	-2.0181	598	AT5G07580
	248685_at	AT5G48500	putative protein similar to unknown protein (gb|AAD28645.1);supported by full-length cDNA: Ceres:14816. expressed protein unknown P	0.495499	0.0629968	0.697655	0.0680089	-2.01817	599	AT5G07920
	253228_at	AT4G34630	putative protein expressed protein unknown P	0.49545	0.0779525	0.639249	0.0669138	-2.01837	600	AT5G08240
	259502_at	AT1G15670	unknown protein ; supported by cDNA: gi_15146331_gb_AY049307.1_ Kelch repeat containing F-box protein family ubiquitin-like pathway P	0.495412	0.100239	1.85854	0.137403	-2.01852	601	AT5G10695
	249035_at	AT5G44190	putative protein contains similarity to unknown protein (gb|AAD21709.1); supported by cDNA: gi_15215714_gb_AY050386.1_ myb family transcription factor transcription factor P	0.494808	0.0291898	0.474321	0.0311259	-2.02098	602	AT5G10750
	267535_at	AT2G41940	putative C2H2-type zinc finger protein likely a nucleic acid binding protein; supported by cDNA: gi_14517523_gb_AY039597.1_ C2H2-type zinc finger protein -related transcription factor P	0.494012	0.0640523	0.630489	0.0889565	-2.02424	603	AT5G11060
	253817_at	AT4G28310	hypothetical protein expressed protein unknown P	0.493571	0.126948	0.588754	0.0884107	-2.02605	604	AT5G11070
	262049_at	AT1G80180	unknown protein ;supported by full-length cDNA: Ceres:35811. expressed protein unknown P	0.493529	0.0316581	0.988962	0.0772991	-2.02622	605	AT5G11650
	262969_at	AT1G75710	unknown protein expressed protein unknown P	0.49305	0.0787553	0.738242	0.162792	-2.02819	606	AT5G12050
	245328_at	AT4G14465	Expressed protein ; supported by full-length cDNA: Ceres: 36844. expressed protein unknown P	0.490937	0.180465	0.726352	0.223684	-2.03692	607	AT5G12940
	261049_at	AT1G01430	hypothetical protein similar to hypothetical protein GB:CAB80917 GI:7267605 from [Arabidopsis thaliana] expressed protein unknown P	0.490732	0.0517041	0.75447	0.0589271	-2.03777	608	AT5G13100
	244964_at	psbE	PSII cytochrome b559 --metabolism P	0.4907	0.0988031	0.637272	0.208464	-2.03791	609	AT5G13180
	247151_at	AT5G65640	unknown protein bHLH protein transcription factor P	0.489771	0.092808	1.09498	0.300247	-2.04177	610	AT5G13190
	256626_at	AT3G20015	'hypothetical protein, 5' partial expressed protein unknown P	0.488577	0.0444752	0.896252	0.132574	-2.04676	611	AT5G13200
	267590_at	AT2G39700	putative expansin expansin, putative (EXP4) cell wall related P	0.488022	0.104897	0.443455	0.0798175	-2.04909	612	AT5G13220
	250099_at	AT5G17300	unknown protein expressed protein unknown P	0.487236	0.114119	0.946055	0.105025	-2.05239	613	AT5G14700
	245020_at	peTA	cytochrome f metabolism P	0.486985	0.159134	0.574847	0.226889	-2.05345	614	AT5G14930
	245003_at	psbC	PSII 43 KDa protein --metabolism P	0.485706	0.080528	0.525239	0.153309	-2.05886	615	AT5G15410
	262883_at	AT1G64780	ammonium transporter,uitative similar to ammonium transporter GI:5880357 from [Arabidopsis thaliana]; supported by cDNA: gi_4324713_gb_AF110771.1_AF110771 ' ammonium transport	0.485234	0.124951	0.399263	0.112729	-2.06086	616	AT5G15580
	253886_at	AT4G27710	cytochrome450 - likerotein cytochrome450 - Catharanthus roseus, L19074' cytochrome450 family metabolism	0.485059	0.0554533	0.618508	0.0284874	-2.0616	617	AT5G15850
	257131_at	AT3G20240	mitochondrial carrierrotein,utative containsfamrofile:F00153 mitochondrial carrierroteins;supported by full-length cDNA: Ceres:126140.' mitochondrial carrierrotein	0.484708	0.147059	0.538417	0.144497	-2.0631	618	AT5G15870
	260058_at	AT1G78100	unknownrotein F-boxrotein family ubiquitin-likeathway	0.483716	0.0520785	0.763868	0.162732	-2.06733	619	AT5G16830
	251785_at	AT3G55130	ABC transporter - likerotein breast cancer resistancerotein 1 BCRP1, Mus musculus, EMBL:NP_036050; supported by cDNA: gi_15028218_gb_AY045932.1_ ' ABC transporter familyro	0.483224	0.160926	0.42662	0.120224	-2.06943	620	AT5G16910
	244935_at	ndhI	NADH dehydrogenase subunit --metabolism	0.483083	0.163551	0.510135	0.14864	-2.07004	621	AT5G17300
	265629_at	AT2G27230	unknownrotein expressedrotein unknown	0.482394	0.0948537	0.624466	0.0931142	-2.073	622	AT5G18150
	267084_at	AT2G41180	unknownrotein expressedrotein unknown	0.48228	0.070447	0.767825	0.129726	-2.07349	623	AT5G18360
	260601_at	AT1G55910	Expressedrotein ; supported by cDNA: gi_15294273_gb_AF410328.1_AF410328 metal transporter,utative (ZIP11) transporter	0.481983	0.128447	0.564764	0.0242507	-2.07476	624	AT5G18400
	265277_at	AT2G28410	unknownroteinredicted GPI-anchoredrotein unknown	0.481295	0.12603	0.786596	0.205176	-2.07773	625	AT5G18470
	247263_at	AT5G64470	putativerotein similar to unknownrotein (gb|AAD15463.1); supported by cDNA: gi_13430633_gb_AF360229.1_AF360229 expressedrotein unknown	0.481224	0.155512	0.482651	0.125992	-2.07804	626	AT5G18490
	251665_at	AT3G57040	responce reactor 4 responce reactor 4 unknown	0.481053	0.0249054	1.06647	0.0365738	-2.07877	627	AT5G19070
	246885_at	AT5G26230	putativeroteinredictedrotein, Arabidopsis thaliana' expressedrotein unknown	0.48046	0.0781609	1.03734	0.18874	-2.08134	628	AT5G19240
	246275_at	AT4G36540	putativerotein ; supported by full-length cDNA: Ceres: 123997. expressedrotein unknown	0.480097	0.0483403	0.825362	0.144255	-2.08291	629	AT5G20230
	249138_at	AT5G43070	putativerotein contains similarity to MFP1 attachment factor 1;supported by full-length cDNA: Ceres:9731. expressedrotein unknown	0.479786	0.192455	0.588369	0.0982686	-2.08426	630	AT5G20300
	251931_at	AT3G53950	putativerotein glyoxal oxidase (glx2) -hanerochaete chrysosporium, EMBL:L47287; supported by cDNA: gi_15809875_gb_AY054205.1_ ' expressedrotein unknown	0.479537	0.0282402	0.728458	0.136866	-2.08535	631	AT5G22450
	244980_at	rpl36	ribosomalrotein L36 --metabolism	0.478789	0.136935	0.467115	0.231215	-2.0886	632	AT5G22540
	264130_at	AT1G79160	hypotheticalroteinredicted by genemark.hmm expressedrotein unknown	0.477738	0.079481	0.553227	0.165517	-2.0932	633	AT5G22630
	259790_s_at	AT1G29430	auxin-inducedrotein,utative similar to SP:P33083 from [Glycine max];supported by full-length cDNA: Ceres:4119.' auxin-induced transcription factor	0.477592	0.0826666	0.584453	0.130531	-2.09384	634	AT5G23130
	260268_at	AT1G68490	unknownrotein expressedrotein unknown	0.475375	0.129081	0.552461	0.161056	-2.1036	635	AT5G24030
	245026_at	aTpH	ATPase III subunit --metabolism	0.475111	0.269773	0.601017	0.445998	-2.10477	636	AT5G24590
	251058_at	AT5G01790	putativerotein expressedrotein unknown	0.474958	0.129357	0.642837	0.120374	-2.10545	637	AT5G24660
	260427_at	AT1G72430	hypotheticalroteinredicted by genefinder;supported by full-length cDNA: Ceres:99920. auxin-induced (indole-3-acetic acid induced)rotein-related transcription factor	0.474667	0.0646234	1.63737	0.165149	-2.10674	638	AT5G25070
	259677_at	AT1G77740	putativehosphatidylinositol-4-phosphate-5-kinase similar tohosphatidylinositol-4-phosphate-5-kinase GB:CAB53377 [Arabidopsis thaliana]hosphatidylinositol-4-phosphate-5-kina	0.472548	0.0756415	0.643859	0.108707	-2.11619	639	AT5G25170
	246510_at	AT5G15410	cyclic nucleotide-gated cation channel cyclic nucleotide-regulated ion channel (CNGC2) transporter	0.471116	0.0269319	0.656642	0.0745425	-2.12262	640	AT5G25260
	266820_at	AT2G44940	putative AP2 domain transcription factorFAM domain (PF00847)supported by full-length cDNA: Ceres:31044. AP2 domain transcription factor TINY,utative transcription factor	0.470622	0.0746728	0.520288	0.116163	-2.12485	641	AT5G25280
	252036_at	AT3G52070	putativerotein expressedrotein unknown	0.47048	0.0890935	1.1527	0.18075	-2.12549	642	AT5G25440
	261827_at	AT1G11480	unknownrotein contains similarity to eukaryotic initiation factor 4B GI:6739515 from [Triticum aestivum]; supported by cDNA: gi_14335083_gb_AY037221.1_ expressedrotein unknow	0.469726	0.0696887	0.753828	0.170032	-2.1289	643	AT5G25840
	251443_at	AT3G59940	putativerotein unknownrotein At2g44130 - Arabidopsis thaliana, EMBL:AC004005;supported by full-length cDNA: Ceres:8014.' Kelch repeat containing F-boxrotein family ubiquit	0.468554	0.0588072	1.33006	0.16304	-2.13423	644	AT5G25930
	259398_at	AT1G17700	hypotheticalroteinredicted by genemark.hmm expressedrotein unknown	0.468202	0.0822938	0.812926	0.161037	-2.13583	645	AT5G26030
	254150_at	AT4G24350	putativerotein storagerotein -opulus deltoides,IR2:S31580' expressedrotein unknown	0.466974	0.139495	0.347283	0.0982072	-2.14145	646	AT5G26230
	256332_at	AT1G76890	trihelix DNA-bindingrotein (GT2) identical to GT2 factor [Arabidopsis thaliana] GI:416490, GI:2664202 (DNA binding factor GT-2 from Arabidopsis);supported by full-length cDNA:	0.46658	0.0842463	1.68783	0.398875	-2.14326	647	AT5G26920
	245482_at	AT4G16180	hypotheticalrotein hypotheticalrotein unknown	0.466435	0.117819	0.63708	0.194365	-2.14392	648	AT5G27420
	265584_at	AT2G20180	unknownrotein (bHLH015)utative bHLH transcription factor transcription factor	0.463764	0.0504829	0.868878	0.105159	-2.15627	649	AT5G35735
	248028_at	AT5G55620	putativerotein similar to unknownrotein (gb|AAF04428.1);supported by full-length cDNA: Ceres:27668. expressedrotein unknown	0.463645	0.053614	0.607072	0.0791776	-2.15682	650	AT5G37260
	248046_at	AT5G56040	receptorrotein kinase-likerotein leucine rich repeatrotein kinase,utative kinase	0.462744	0.111775	0.784931	0.166726	-2.16102	651	AT5G37540
	245009_at	rps4	chloroplast ribosomalrotein S4 --metabolism	0.462434	0.180377	0.584301	0.226349	-2.16247	652	AT5G37770
	264096_at	AT1G78995	Expressedrotein ; supported by full-length cDNA: Ceres: 2681. expressedrotein unknown	0.462299	0.100313	0.515594	0.0637832	-2.1631	653	AT5G38710
	247716_at	AT5G59350	putativeroteinredictedrotein, Arabidopsis thaliana;supported by full-length cDNA: Ceres:148815.' expressedrotein unknown	0.461784	0.0445127	0.557697	0.0295403	-2.16552	654	AT5G39020
	266882_at	AT2G44670	unknownrotein senescence-associatedrotein -related unknown	0.461115	0.0665444	0.638731	0.155388	-2.16866	655	AT5G39030
	264898_at	AT1G23205	Unknownrotein ; supported by full-length cDNA: Ceres: 28033.ectinesterase - related cell wall related	0.460942	0.114535	0.506505	0.136624	-2.16947	656	AT5G39050
	248910_at	AT5G45820	serine threoninerotein kinase ; supported by cDNA: gi_14486383_gb_AY035225.1_ CBL-interactingrotein kinase 20 kinase	0.460919	0.0989906	0.612563	0.164946	-2.16958	657	AT5G39080
	265939_at	AT2G19650	putative Ta11-like non-LTR retroelementrotein similar to GB:AAA75253; some members of thisrotein family have a weak CCHC zinc fingers that is mostly from retroviral gagrote	0.460689	0.0578472	0.433456	0.101645	-2.17066	658	AT5G39670
	245816_at	AT1G26210	hypotheticalrotein similar to hypotheticalrotein GI:6524175 from [Arabidopsis thaliana];supported by full-length cDNA: Ceres:3618. expressedrotein unknown	0.460669	0.122475	0.560304	0.164732	-2.17076	659	AT5G40340
	248282_at	AT5G52900	unknownrotein expressedrotein unknown	0.460627	0.156438	1.03489	0.140431	-2.17095	660	AT5G41100
	265699_at	AT2G03550	putative esterase (contains an esterase/lipase/thioesterase active site serine domain (prosite:S50187); related tolant sensitive responseroteins expressedrotein unknown	0.460304	0.105806	0.712475	0.0543096	-2.17248	661	AT5G41740
	247696_at	AT5G59780	MYB27rotein - like MYB27rotein, Arabidopsis thaliana,IR:T46166; supported by cDNA: gi_3941479_gb_AF062894.1_AF062894 ' myb family transcription factor transcription factor	0.460236	0.144989	0.626313	0.187972	-2.1728	662	AT5G42050
	246986_at	AT5G67280	receptor-likerotein kinase leucine-rich repeat transmembranerotein kinase,utative kinase	0.458885	0.074228	0.523851	0.0696048	-2.1792	663	AT5G42570
	250828_at	AT5G05250	unknownrotein ; supported by cDNA: gi_15810044_gb_AY054291.1_ expressedrotein unknown	0.45832	0.1193	0.481847	0.149297	-2.18188	664	AT5G42650
	261318_at	AT1G53035	Expressedrotein ; supported by full-length cDNA: Ceres: 271765. expressedrotein unknown	0.45706	0.0809239	0.609586	0.110928	-2.1879	665	AT5G43070
	260855_at	AT1G21920	phosphatidylinositol-4-phosphate 5-kinase,utative similar tohosphatidylinositol-4-phosphate 5-kinase GB:CAB53377 GI:5777366 from [Arabidopsis thaliana];supported by full-len	0.456924	0.0772064	1.32299	0.13483	-2.18855	666	AT5G43700
	246313_at	AT1G31920	PPR-repeatrotein,utative contains multiplePR domains:F01535:PR repeat'entatricopeptide (PPR) repeat-containingrotein unknown	0.455978	0.0719059	0.588187	0.0500026	-2.19309	667	AT5G44050
	257267_at	AT3G15030	unknownrotein similar to TCP3 GB:AAC24010 [Arabidopsis thaliana] TCP family transcription factor,utative transcription factor	0.455526	0.0783332	0.511594	0.0474998	-2.19526	668	AT5G44060
	265023_at	AT1G24440	unknownrotein weak similarity to C3HC4 zinc finger;supported by full-length cDNA: Ceres:156298. expressedrotein unknown	0.455218	0.012216	1.34307	0.177262	-2.19675	669	AT5G44070
	249494_at	AT5G39050	acyltransferase - likerotein Anthocyanin 5-aromatic acyltransferase, Gentiana triflora, EMBL:AB010708; supported by cDNA: gi_15450468_gb_AY052335.1_ ' transferase family metab	0.455046	0.0951321	0.729173	0.13141	-2.19758	670	AT5G44190
	259441_at	AT1G02300	cathepsin B-like cysteinerotease,utative similar to cathepsin B-like cysteineroteinase GI:609175 from [Nicotiana rustica]' cathepsin B-like cysteinerotease,utative met	0.454396	0.113973	0.922619	0.324782	-2.20072	671	AT5G44290
	264696_at	AT1G70230	unknownrotein expressedrotein unknown	0.452879	0.0717937	0.654682	0.116155	-2.20809	672	AT5G44410
	245901_at	AT5G11060	HOMEOBOXROTEIN KNOTTED-1 LIKE 4 (KNAT4) HOMEOBOXROTEIN KNOTTED-1 LIKE 4 (KNAT4) transcription factor	0.452293	0.0682003	0.747553	0.122384	-2.21095	673	AT5G44680
	255822_at	AT2G40610	putative expansin expansin,utative (EXP8) cell wall related	0.450416	0.0539188	0.638662	0.110775	-2.22017	674	AT5G45110
	246946_at	AT5G25070	putativerotein expressedrotein unknown	0.450117	0.109524	0.754645	0.104438	-2.22165	675	AT5G45280
	267561_at	AT2G45590	putativerotein kinase contains arotein kinase domainrofile (PDOC00100)rotein kinase family kinase	0.449165	0.0613938	0.672209	0.053404	-2.22635	676	AT5G45340
	255908_s_at	AT1G18010	unknownrotein ;supported by full-length cDNA: Ceres:108615. expressedrotein unknown	0.449033	0.0699768	1.15864	0.0764828	-2.22701	677	AT5G45750
	256914_at	AT3G23880	hypotheticalrotein F-boxrotein family ubiquitin-likeathway	0.448411	0.0753166	1.40374	0.228913	-2.2301	678	AT5G45820
	261663_at	AT1G18330	hypotheticalrotein similar to hypotheticalrotein GB:AAF25987 GI:6714291 from [Arabidopsis thaliana] myb family transcription factor transcription factor	0.447334	0.0634521	1.27359	0.259575	-2.23547	679	AT5G46470
	254564_at	AT4G19170	neoxanthin cleavage enzyme-likerotein neoxanthin cleavage enzyme, Lycopersicon esculentum,ATX:E325797; supported by cDNA: gi_15983766_gb_AY056789.1_ ' 9-cis-epoxycarotenoid	0.444689	0.104791	0.603461	0.141921	-2.24876	680	AT5G46480
	262733_s_at	AT1G28670	'lipase identical to lipase GB:AAA93262 GI:1145627 [Arabidopsis thaliana] (FEBS Lett. 377 (3), 475-480 (1995)); supported by cDNA: gi_1145626_gb_U38916.1_ATU38916 ' lipase metabo	0.443499	0.0575589	0.834496	0.131051	-2.25479	681	AT5G46710
	253806_at	AT4G28270	putativerotein Arabidopsis thaliana RMA1 mRNA,ID:d1029538' C3HC4-type zinc fingerrotein family transcription factor	0.438519	0.0341879	0.995009	0.0902707	-2.2804	682	AT5G46780
	266322_at	AT2G46690	putative auxin-regulatedrotein auxin-induced (indole-3-acetic acid induced)rotein family transcription factor	0.437882	0.0729474	0.546768	0.0482087	-2.28372	683	AT5G47070
	263002_at	AT1G54200	hypotheticalroteinredicted by genemark.hmm expressedrotein unknown	0.437866	0.0448192	0.773202	0.124507	-2.2838	684	AT5G47220
	263412_at	AT2G28720	putative histone H2B histone H2B,utative metabolism	0.436193	0.0966318	0.661722	0.142113	-2.29256	685	AT5G47240
	263325_at	AT2G04240	putative RING zinc fingerrotein C3HC4-type zinc fingerrotein family transcription factor	0.435826	0.0463684	0.564991	0.0467078	-2.29449	686	AT5G47800
	247882_at	AT5G57785	Expressedrotein ; supported by full-length cDNA: Ceres: 267411. expressedrotein unknown	0.434707	0.0565754	0.978141	0.116946	-2.3004	687	AT5G47910
	265894_at	AT2G15050	putative lipid transferrotein lipid transferrotein,utative metabolism	0.434368	0.0448311	0.527862	0.0535016	-2.30219	688	AT5G48380
	249047_at	AT5G44410	berberine bridge enzyme-likerotein FAD-linked oxidoreductase family metabolism	0.433838	0.135489	0.687354	0.18325	-2.30501	689	AT5G48450
	252464_at	AT3G47160	RNA-bindingrotein-likerotein various RNA-bindingroteins;supported by full-length cDNA: Ceres:9763. RNA-bindingrotein-likerotein unknown	0.433004	0.0443285	0.834318	0.120849	-2.30945	690	AT5G48500
	266707_at	AT2G03310	hypotheticalroteinredicted by genscan expressedrotein unknown	0.431441	0.0546208	0.551082	0.0965464	-2.31781	691	AT5G48540
	251936_at	AT3G53700	putativerotein crp1rotein, Zea mays,IR:T01685; supported by cDNA: gi_15982930_gb_AY057573.1_ 'entatricopeptide (PPR) repeat-containingrotein unknown	0.431249	0.177591	0.504732	0.101257	-2.31884	692	AT5G48655
	256299_at	AT1G69530	expansin (At-EXP1) identical to expansin (At-EXP1) [Arabidopsis thaliana] GI:1041702;supported by full-length cDNA: Ceres:255048. expansin,utative (EXP1) cell wall related	0.430947	0.0387289	0.248876	0.0266422	-2.32047	693	AT5G49100
	253423_at	AT4G32280	Expressedrotein ; supported by cDNA: gi_14190492_gb_AF380646.1_AF380646 AUX/IAA family transcription factor	0.429004	0.115743	0.812376	0.179422	-2.33098	694	AT5G49280
	246860_at	AT5G25840	putativerotein variousredictedroteins, Arabidopsis thaliana;supported by full-length cDNA: Ceres:28528.' expressedrotein unknown	0.426514	0.0751894	0.68034	0.157719	-2.34459	695	AT5G49480
	249109_at	AT5G43700	auxin-inducedrotein AUX2-11 (sp33077) auxin-responsiverotein IAA4 (Indoleacetic acid-inducedrotein 4) (Auxin-inducedrotein AUX2-11) transcription factor	0.426209	0.105351	0.875756	0.176193	-2.34627	696	AT5G50570
	255438_at	AT4G03070	putative oxidoreductase 2-oxoglutarate-dependent dioxygenase (AOP1.2) metabolism	0.425871	0.0754057	0.689665	0.124726	-2.34813	697	AT5G51980
	260167_at	AT1G71970	hypotheticalroteinredicted by genscan+ expressedrotein unknown	0.42489	0.0566919	0.895548	0.269055	-2.35355	698	AT5G52310
	244983_at	rpl16	chloroplast ribosomalrotein L16 --metabolism	0.423721	0.129366	0.462286	0.181912	-2.36005	699	AT5G52320
	261177_at	AT1G04770	hypotheticalroteinredicted by genemark.hmm male sterility MS5 family unknown	0.423649	0.10939	4.58767	0.866441	-2.36044	700	AT5G52750
	261834_at	AT1G10640	polygalacturonaseG1,utative similar toolygalacturonaseG1 GI:5669846 from [Glycine max]; supported by cDNA: gi_14532455_gb_AY039852.1_ 'olygalacturonase,utative metab	0.42316	0.0739048	0.704861	0.113261	-2.36317	701	AT5G52760
	262826_at	AT1G13080	putative cytochrome450 monooxygenase identical to gb|D78605 cytochrome450 monooxygenase from Arabidopsis thaliana and is a member of theF|00067 Cytochrome450 family. EST	0.420797	0.060119	0.595226	0.134056	-2.37644	702	AT5G52900
	247048_at	AT5G66560	photoreceptor-interactingrotein-likehototropic responserotein family unknown	0.420518	0.130983	0.903602	0.300165	-2.37802	703	AT5G53050
	245987_at	AT5G13180	NAM-likerotein hypotheticalrotein SENU5, senescence up-regulated - Lycopersicon esculentum, EMBL:Z75524; supported by cDNA: gi_14326559_gb_AF385734.1_AF385734 ' No apical me	0.418168	0.0603629	0.62332	0.0552196	-2.39138	704	AT5G53060
	260395_at	AT1G69780	homeobox gene 13rotein identical to homeobox gene 13rotein gb|AAF20996.1|AF208044_1 [Arabidopsis thaliana];supported by full-length cDNA: Ceres:2913. homeobox-leucine zipper	0.417305	0.0855895	1.04567	0.206815	-2.39633	705	AT5G54170
	259994_at	AT1G68130	putative C2H2-type zinc fingerrotein containsfamrofile: Zinc finger, C2H2 type (3redicted zinc fingers); C-term similar to C-term of hypotheticalroteins: GB:S48856 [So	0.416444	0.0945858	0.66698	0.169221	-2.40128	706	AT5G54490
	255417_at	AT4G03190	F-boxrotein GRR1-likerotein 1, AtFBL18 almost identical to GRR1-likerotein 1 GI:12658970 from [Arabidopsis thaliana]' F-boxrotein GRR1-likerotein 1, AtFBL18 ubiquitin-	0.416417	0.0967597	1.37946	0.270917	-2.40144	707	AT5G54610
	246523_at	AT5G15850	CONSTANS-like 1 Zinc fingerrotein CONSTANS-LIKE 1 (COL1) transcription factor	0.416207	0.0765985	0.723525	0.133886	-2.40265	708	AT5G54630
	259528_at	AT1G12330	hypotheticalrotein expressedrotein unknown	0.415947	0.16153	0.706279	0.273484	-2.40416	709	AT5G54940
	247878_at	AT5G57760	unknownrotein hypotheticalrotein unknown	0.415787	0.0770299	0.652242	0.0839688	-2.40508	710	AT5G55620
	250327_at	AT5G12050	putative serine richroteinredictedroteins, Arabidopsis thaliana;supported by full-length cDNA: Ceres:36958.' serine richrotein -related unknown	0.415045	0.0772859	0.717744	0.155063	-2.40938	711	AT5G56040
	252178_at	AT3G50750	putativerotein variousredictedroteins expressedrotein unknown	0.414608	0.0436254	0.787539	0.118736	-2.41191	712	AT5G57550
	253812_at	AT4G28240	putative wound inducedrotein wound-inducedrotein - tomato (fragment),IR2:S19773;supported by full-length cDNA: Ceres:20161.' wound inducedrotein -related unknown	0.411796	0.0268776	0.959367	0.317328	-2.42839	713	AT5G57560
	248646_at	AT5G49100	unknownrotein expressedrotein unknown	0.410329	0.071243	0.773281	0.128366	-2.43707	714	AT5G57760
	257596_at	AT3G24760	unknownrotein F-boxrotein family ubiquitin-likeathway	0.405973	0.0859564	0.530122	0.0502889	-2.46322	715	AT5G57785
	266873_at	AT2G44740	putativeREG1-like negative regulator cyclin family metabolism	0.404423	0.110826	0.945865	0.310549	-2.47266	716	AT5G57890
	259990_s_at	AT1G68050	F-boxrotein FKF1/ADO3, AtFBX2a identical to FKF1 GI:6960305 and Adagio 3 GI:13487072 from [Arabidopsis thaliana]' F-boxrotein FKF1/ADO3, AtFBX2a ubiquitin-likeathway	0.403905	0.0966136	0.618201	0.165754	-2.47583	717	AT5G58090
	248772_at	AT5G47800	photoreceptor-interactingrotein-likehotoreceptor-interactingrotein-related unknown	0.403017	0.0964942	0.683349	0.155473	-2.48129	718	AT5G58120
	262396_at	AT1G49470	unknownrotein ;supported by full-length cDNA: Ceres:95546. expressedrotein unknown	0.40217	0.0312581	0.504909	0.0860545	-2.48651	719	AT5G58430
	255794_at	AT2G33480	putative NAM (no apical meristem)-likerotein No apical meristem (NAM)rotein family transcription factor	0.400495	0.126744	0.517024	0.146167	-2.49691	720	AT5G58720
	258497_at	AT3G02380	putative flowering-time gene CONSTANS (COL2) identical toutative flowering-time gene CONSTANS (COL2) GB:AAB67879 GI:1507699 (Arabidopsis thaliana);supported by full-length cDNA	0.400252	0.0527668	1.26114	0.308555	-2.49843	721	AT5G59320
	257858_at	AT3G12920	hypotheticalroteinredicted by genefinder;supported by full-length cDNA: Ceres:924. expressedrotein unknown	0.399876	0.0501414	0.740078	0.0933392	-2.50078	722	AT5G59350
	263914_at	AT2G36400	unknownrotein transcription activator (GRL3) transcription factor	0.39933	0.0679086	1.05627	0.118917	-2.50419	723	AT5G59550
	252040_at	AT3G52060	putativerotein hypotheticalrotein F10M6.70 - Arabidopsis thaliana,PIR3:T05399; supported by cDNA: gi_15293266_gb_AY051067.1_ ' expressedrotein unknown	0.39869	0.0658085	0.980525	0.0597188	-2.50821	724	AT5G59730
	249606_at	AT5G37260	putativerotein DNA-bindingrotein CCA1, Arabidopsis thaliana,IR:T02684' myb family transcription factor transcription factor	0.397379	0.0616336	0.660965	0.117203	-2.51649	725	AT5G59780
	256427_at	AT3G11090	hypotheticalroteinredicted by genscan lateral organ boundaries (LOB) domain family unknown	0.391359	0.0352913	0.458726	0.0516407	-2.5552	726	AT5G59820
	249008_at	AT5G44680	putativerotein contains similarity to DNA-3-methyladenine glycosylase I;supported by full-length cDNA: Ceres:29551. expressedrotein unknown	0.385804	0.0582882	1.14232	0.0996703	-2.59199	727	AT5G60300
	256622_at	AT3G28920	unknownrotein expressedrotein unknown	0.382731	0.0664432	0.384293	0.0781701	-2.6128	728	AT5G61210
	247540_at	AT5G61590	'ethylene responsive element binding factor - like ethylene responsive element binding factor 5, Arabidopsis thaliana, SWISSPROT:ERF5_ARATH;supported by full-length cDNA: Ceres:1	0.378328	0.0467632	2.6455	0.101842	-2.64321	729	AT5G61420
	264931_at	AT1G60590	polygalacturonase,utative similar toolygalacturonase GI:9293940 from [Arabidopsis thaliana]; supported by cDNA: gi_16974584_gb_AY060568.1_ 'olygalacturonase,utative meta	0.376218	0.075952	0.514544	0.0881243	-2.65804	730	AT5G61590
	247549_at	AT5G61420	putative transcription factor MYB28 myb-related transcription factor(mixta),utative transcription factor	0.355693	0.070759	0.409044	0.0614269	-2.81141	731	AT5G61600
	252429_at	AT3G47500	H-proteinromoter binding factor-2a Dof zinc fingerrotein transcription factor	0.354356	0.0662062	0.43652	0.158068	-2.82202	732	AT5G61900
	252661_at	AT3G44450	putativerotein expressedrotein unknown	0.348488	0.0654647	0.200804	0.0437034	-2.86954	733	AT5G62360
	246917_at	AT5G25280	serine-richrotein serine-richrotein unknown	0.342693	0.0736063	1.32285	0.312614	-2.91806	734	AT5G62470
	245771_at	AT1G30250	hypotheticalroteinredicted by genemark.hmm expressedrotein unknown	0.340655	0.094501	0.446589	0.12904	-2.93552	735	AT5G62620
	246562_at	AT5G15580	putativerotein unknownrotein F14P3.18 - Arabidopsis thaliana, EMBL:AC009755' expressedrotein unknown	0.33687	0.142455	0.959733	0.166605	-2.9685	736	AT5G63370
	253255_at	AT4G34760	putative auxin-regulatedrotein auxin-inducedrotein X15, Glycine max,IR2:JQ1097;supported by full-length cDNA: Ceres:10510.' auxin-induced (indole-3-acetic acid induced)r	0.334815	0.0557803	1.50573	0.201765	-2.98672	737	AT5G63790
	262598_at	AT1G15260	unknownrotein EST gb|N65467 comes from this gene;supported by full-length cDNA: Ceres:30239. expressedrotein unknown	0.333973	0.0274843	0.454792	0.0478624	-2.99425	738	AT5G64120
	260266_at	AT1G68520	putative B-box zinc fingerrotein containsfamrofile:F00643 B-box zinc finger;supported by full-length cDNA: Ceres:108109. CONSTANS B-box zinc finger familyrotein transcr	0.333175	0.0525219	0.69489	0.130118	-3.00143	739	AT5G64260
	252972_at	AT4G38840	auxin-inducedrotein - like auxin-inducible SAUR gene, Raphanus sativus,AB000708;supported by full-length cDNA: Ceres:10140.' auxin-induced transcription factor	0.330199	0.0666628	0.407961	0.0653198	-3.02848	740	AT5G64310
	257615_at	AT3G26510	unknownrotein octicosapeptide/Phox/Bem1p (PB1) domain-containingrotein unknown	0.328262	0.0111459	1.1536	0.0954393	-3.04635	741	AT5G64470
	256062_at	AT1G07090	unknownrotein ;supported by full-length cDNA: Ceres:28780. expressedrotein unknown	0.326422	0.0440558	0.688365	0.10573	-3.06352	742	AT5G64850
	262850_at	AT1G14920	signal responserotein (GAI) identical to GAI GB:CAA75492 GI:2569938 [Arabidopsis thaliana] (Genes Dev. Inress); supported by cDNA: gi_16648833_gb_AY058194.1_ gibberellin resp	0.325686	0.0285413	0.831867	0.0744598	-3.07045	743	AT5G65470
	248177_at	AT5G54630	putativerotein strong similarity to unknownrotein (pir||T05748); supported by cDNA: gi_15010657_gb_AY045630.1_ expressedrotein unknown	0.324704	0.0201652	0.672697	0.100286	-3.07972	744	AT5G65640
	258919_at	AT3G10525	Expressedrotein ; supported by full-length cDNA: Ceres: 2153. expressedrotein unknown	0.314275	0.0264318	0.693659	0.176843	-3.18193	745	AT5G66070
	249493_at	AT5G39080	acyltransferase -likerotein Anthocyanin 5-aromatic acyltransferase, Gentiana triflora, EMBL:AB010708;supported by full-length cDNA: Ceres:37806.' transferase family metabolism	0.313568	0.0463832	0.64174	0.036165	-3.1891	746	AT5G66210
	251321_at	AT3G61460	RING fingerrotein BRH1 RING fingerrotein unknown	0.311455	0.028716	0.607605	0.0494686	-3.21074	747	AT5G66560
	265342_at	AT2G18300	hypotheticalroteinredicted by genscan; supported by cDNA: gi_15724317_gb_AF412099.1_AF412099 bHLH064utative bHLH transcription factor transcription factor	0.305067	0.049395	0.773947	0.146749	-3.27797	748	AT5G66590
	260081_at	AT1G78170	unknownrotein expressedrotein unknown	0.303835	0.0192303	0.28129	0.0564832	-3.29126	749	AT5G66900
	261480_at	AT1G14280	phytochrome kinase substrate 1,utative similar tohytochrome kinase substrate 1 GI:5020168 from [Arabidopsis thaliana];supported by full-length cDNA: Ceres:97569.'hytochrom	0.302711	0.0245976	1.21677	0.0908015	-3.30348	750	AT5G67250
	266745_at	AT2G02950	unknownroteinhytochrome kinase substrate 1 (PKS1) metabolism	0.301328	0.0485912	1.36815	0.140561	-3.31864	751	AT5G67280
	256598_at	AT3G30180	cytochrome450 homolog,utative similar to cytochrome450 homolog GB:U54770 GI:1421740 from [Lycopersicon esculentum];supported by full-length cDNA: Ceres:11278.' cytochrome	0.301144	0.0449661	0.553461	0.0593576	-3.32067	752	AT5G67300
	250582_at	AT5G07580	transcription factor-likerotein ethylene responsive element binding factor 5 - Arabidopsis thaliana, EMBL:AB008107; supported by cDNA: gi_15529283_gb_AY052266.1_ ' ethylene re	0.29803	0.0307964	1.53238	0.194802	-3.35537
	256828_at	AT3G22970	unknownrotein expressedrotein unknown	0.288613	0.0635425	0.451647	0.0970884	-3.46485
	251183_at	AT3G62630	putativeroteinutativerotein At2g15760 - Arabidopsis thaliana, EMBL:AC006438;supported by full-length cDNA: Ceres:2947.' expressedrotein unknown	0.285936	0.016703	0.813748	0.0630309	-3.49728
	251017_at	AT5G02760	proteinhosphatase - likeroteinroteinhosphatase 2C homolog, Mesembryanthemum crystallinum, EMBL:AF097667'roteinhosphatase - likeroteinhosphatase	0.271256	0.019788	0.544852	0.136702	-3.68655
	263688_at	AT1G26920	unknownrotein Location of EST 228A16T7A, gb|N65686;supported by full-length cDNA: Ceres:24946.' expressedrotein unknown	0.250754	0.02306	1.09139	0.121748	-3.98798
	252619_at	AT3G45210	putativerotein several hypotheticalroteins - Arabidopsis thaliana; supported by cDNA: gi_15724293_gb_AF412087.1_AF412087 expressedrotein unknown	0.23506	0.0638266	0.267928	0.0529141	-4.25423
	249752_at	AT5G24660	putativerotein similar to unknownrotein (emb CAB62461.1);supported by full-length cDNA: Ceres:268701. expressedrotein unknown	0.232798	0.0257141	3.03893	0.210095	-4.29558
	265724_at	AT2G32100	hypotheticalroteinredicted by genscan expressedrotein unknown	0.216251	0.0239677	0.559064	0.179212	-4.62426

## Sheet: agriGO Ontology-760 TCH genes
		agriGO -- GO Analysis Toolkit and Database for Agricultural Community (Zhou Du et al., 2010 agriGO: a GO analysis toolkit for the agricultural community. Nucleic Acids Research 38:w64-w70)
		TCH gene expression (752 regulated genes)
		GO term	OntologyProcess	Description	Number in input list	Number in BG/Ref	p-value	FDR
		GO:0050896	P	response to stimulus	234	4057	1.6e-51	2.8e-48
		GO:0042221	P	response to chemical stimulus	152	2085	5e-43	4.4e-40
		GO:0010033	P	response to organic substance	119	1342	5.9e-41	3.5e-38
		GO:0010200	P	response to chitin	48	151	2.7e-38	1.2e-35
		GO:0006950	P	response to stress	149	2320	3.6e-36	1.3e-33
		GO:0009743	P	response to carbohydrate stimulus	51	240	2.5e-33	7.2e-31
		GO:0009719	P	response to endogenous stimulus	78	1068	6.1e-22	1.5e-19
		GO:0009611	P	response to wounding	35	197	5e-21	1.1e-18
		GO:0006952	P	defense response	63	766	2.9e-20	5.7e-18
		GO:0009605	P	response to external stimulus	47	429	7.1e-20	1.3e-17
		GO:0009607	P	response to biotic stimulus	54	638	5.1e-18	8.1e-16
		GO:0009725	P	response to hormone stimulus	67	982	1.5e-17	2.2e-15
		GO:0051707	P	response to other organism	50	599	1.5e-16	2e-14
		GO:0009628	P	response to abiotic stimulus	81	1471	6.5e-16	8.2e-14
		GO:0006955	P	immune response	37	367	7.1e-15	8.3e-13
		GO:0002376	P	immune system process	37	368	7.7e-15	8.5e-13
		GO:0051704	P	multi-organism process	53	776	4e-14	4.1e-12
		GO:0009737	P	response to abscisic acid stimulus	35	378	3.8e-13	3.7e-11
		GO:0006468	P	protein amino acid phosphorylation	57	946	5.7e-13	4.8e-11
		GO:0006796	P	phosphate metabolic process	65	1178	5.4e-13	4.8e-11
		GO:0006793	P	phosphorus metabolic process	65	1179	5.6e-13	4.8e-11
		GO:0043687	P	post-translational protein modification	67	1248	7.6e-13	6.1e-11
		GO:0009753	P	response to jasmonic acid stimulus	26	215	1.8e-12	1.4e-10
		GO:0009620	P	response to fungus	22	158	7.8e-12	5.7e-10
		GO:0009415	P	response to water	26	240	1.7e-11	1.2e-09
		GO:0006464	P	protein modification process	71	1474	1.8e-11	1.2e-09
		GO:0045087	P	innate immune response	31	347	1.9e-11	1.3e-09
		GO:0016310	P	phosphorylation	58	1079	2.7e-11	1.7e-09
		GO:0009414	P	response to water deprivation	25	229	3.6e-11	2.2e-09
		GO:0050794	P	regulation of cellular process	120	3375	3.9e-10	2.3e-08
		GO:0031347	P	regulation of defense response	14	66	4.1e-10	2.3e-08
		GO:0065007	P	biological regulation	140	4188	5.7e-10	3.1e-08
		GO:0043412	P	macromolecule modification	72	1636	5.9e-10	3.1e-08
		GO:0080134	P	regulation of response to stress	15	83	6.9e-10	3.6e-08
		GO:0050789	P	regulation of biological process	126	3697	1.7e-09	8.3e-08
		GO:0050832	P	defense response to fungus	16	108	2.5e-09	1.2e-07
		GO:0009617	P	response to bacterium	23	247	3.7e-09	1.8e-07
		GO:0009266	P	response to temperature stimulus	32	485	1e-08	4.8e-07
		GO:0006970	P	response to osmotic stress	29	408	1.1e-08	5.1e-07
		GO:0009651	P	response to salt stress	27	366	1.7e-08	7.7e-07
		GO:0048583	P	regulation of response to stimulus	19	188	2.5e-08	1.1e-06
		GO:0042742	P	defense response to bacterium	18	177	5.4e-08	2.3e-06
		GO:0009409	P	response to cold	24	328	1.2e-07	5.1e-06
		GO:0051716	P	cellular response to stimulus	41	840	2.8e-07	1.1e-05
		GO:0009751	P	response to salicylic acid stimulus	18	200	2.9e-07	1.1e-05
		GO:0007242	P	intracellular signaling cascade	35	659	3.3e-07	1.3e-05
		GO:0007165	P	signal transduction	52	1228	4.9e-07	1.8e-05
		GO:0016265	P	death	21	286	7.1e-07	2.6e-05
		GO:0008219	P	cell death	21	286	7.1e-07	2.6e-05
		GO:0009739	P	response to gibberellin stimulus	15	159	1.6e-06	5.8e-05
		GO:0070887	P	cellular response to chemical stimulus	26	452	2.8e-06	9.6e-05
		GO:0050776	P	regulation of immune response	8	41	4.1e-06	0.00014
		GO:0031323	P	regulation of cellular metabolic process	71	2036	4.2e-06	0.00014
		GO:0002682	P	regulation of immune system process	8	41	4.1e-06	0.00014
		GO:0009723	P	response to ethylene stimulus	16	199	5.1e-06	0.00016
		GO:0006979	P	response to oxidative stress	21	332	6.4e-06	0.0002
		GO:0002252	P	immune effector process	7	31	7.3e-06	0.00022
		GO:0010556	P	regulation of macromolecule biosynthetic process	65	1843	7.7e-06	0.00023
		GO:0048585	P	negative regulation of response to stimulus	10	82	1.2e-05	0.00035
		GO:0031348	P	negative regulation of defense response	6	22	1.3e-05	0.00038
		GO:0009867	P	jasmonic acid mediated signaling pathway	8	49	1.3e-05	0.00038
		GO:0009889	P	regulation of biosynthetic process	65	1881	1.4e-05	0.00039
		GO:0031326	P	regulation of cellular biosynthetic process	65	1881	1.4e-05	0.00039
		GO:0045449	P	regulation of transcription	63	1802	1.4e-05	0.00039
		GO:0012501	P	programmed cell death	17	244	1.5e-05	0.00041
		GO:0009733	P	response to auxin stimulus	21	360	2e-05	0.00054
		GO:0009987	P	cellular process	283	11684	2.4e-05	0.00064
		GO:0019219	P	regulation of nucleobase, nucleoside, nucleotide and nucleic acid metabolic process	63	1847	2.8e-05	0.00071
		GO:0034050	P	host programmed cell death induced by symbiont	8	55	2.8e-05	0.00071
		GO:0009626	P	plant-type hypersensitive response	8	55	2.8e-05	0.00071
		GO:0019222	P	regulation of metabolic process	72	2210	3.2e-05	0.00078
		GO:0051607	P	defense response to virus	6	27	3.6e-05	0.00088
		GO:0009408	P	response to heat	13	161	3.7e-05	0.00089
		GO:0080090	P	regulation of primary metabolic process	65	1952	4.2e-05	0.001
		GO:0010468	P	regulation of gene expression	66	2001	4.8e-05	0.0011
		GO:0006350	P	transcription	64	1923	4.9e-05	0.0011
		GO:0051171	P	regulation of nitrogen compound metabolic process	63	1888	5.2e-05	0.0012
		GO:0009696	P	salicylic acid metabolic process	5	18	6.7e-05	0.0015
		GO:0031408	P	oxylipin biosynthetic process	6	32	8.2e-05	0.0018
		GO:0060255	P	regulation of macromolecule metabolic process	66	2060	0.00011	0.0024
		GO:0009615	P	response to virus	7	55	0.00019	0.0041
		GO:0045088	P	regulation of innate immune response	6	38	0.00019	0.0041
		GO:0009612	P	response to mechanical stimulus	5	24	0.00021	0.0045
		GO:0009814	P	defense response, incompatible interaction	11	143	0.00021	0.0045
		GO:0031407	P	oxylipin metabolic process	6	39	0.00022	0.0045
		GO:0009416	P	response to light stimulus	26	596	0.00023	0.0047
		GO:0009314	P	response to radiation	26	613	0.00035	0.007
		GO:0009695	P	jasmonic acid biosynthetic process	5	29	0.00046	0.0092
		GO:0006725	P	cellular aromatic compound metabolic process	19	399	0.00057	0.011
		GO:0009642	P	response to light intensity	8	90	0.00063	0.012
		GO:0010557	P	positive regulation of macromolecule biosynthetic process	7	69	0.00067	0.013
		GO:0031349	P	positive regulation of defense response	5	34	0.00088	0.017
		GO:0009694	P	jasmonic acid metabolic process	5	34	0.00088	0.017
		GO:0006355	P	regulation of transcription, DNA-dependent	35	987	0.00089	0.017
		GO:0007166	P	cell surface receptor linked signaling pathway	11	172	0.00091	0.017
		GO:0009755	P	hormone-mediated signaling pathway	16	321	0.00096	0.017
		GO:0048518	P	positive regulation of biological process	14	259	0.00094	0.017
		GO:0042434	P	indole derivative metabolic process	6	53	0.00096	0.017
		GO:0042430	P	indole and derivative metabolic process	6	53	0.00096	0.017
		GO:0032870	P	cellular response to hormone stimulus	16	321	0.00096	0.017
		GO:0009816	P	defense response to bacterium, incompatible interaction	5	35	0.00099	0.017
		GO:0051252	P	regulation of RNA metabolic process	35	996	0.001	0.018
		GO:0042545	P	cell wall modification	9	123	0.0011	0.019
		GO:0010604	P	positive regulation of macromolecule metabolic process	7	76	0.0011	0.019
		GO:0009891	P	positive regulation of biosynthetic process	7	76	0.0011	0.019
		GO:0031328	P	positive regulation of cellular biosynthetic process	7	76	0.0011	0.019
		GO:0032501	P	multicellular organismal process	62	2094	0.0012	0.02
		GO:0033554	P	cellular response to stress	18	399	0.0014	0.023
		GO:0009828	P	plant-type cell wall loosening	5	40	0.0017	0.028
		GO:0016051	P	carbohydrate biosynthetic process	14	277	0.0017	0.028
		GO:0048584	P	positive regulation of response to stimulus	6	62	0.002	0.032
		GO:0006351	P	transcription, DNA-dependent	35	1039	0.002	0.032
		GO:0032774	P	RNA biosynthetic process	35	1040	0.0021	0.032
		GO:0010628	P	positive regulation of gene expression	6	63	0.0022	0.033
		GO:0045941	P	positive regulation of transcription	6	63	0.0022	0.033
		GO:0009791	P	post-embryonic development	26	705	0.0024	0.036
		GO:0010941	P	regulation of cell death	5	44	0.0025	0.038
		GO:0009863	P	salicylic acid mediated signaling pathway	5	45	0.0027	0.041
		GO:0031325	P	positive regulation of cellular metabolic process	7	91	0.0029	0.044
		GO:0000160	P	two-component signal transduction system (phosphorelay)	7	92	0.0031	0.045
		GO:0009893	P	positive regulation of metabolic process	7	92	0.0031	0.045
		GO:0042435	P	indole derivative biosynthetic process	5	47	0.0032	0.047
		GO:0045935	P	positive regulation of nucleobase, nucleoside, nucleotide and nucleic acid metabolic process	6	69	0.0033	0.047
		GO:0019438	P	aromatic compound biosynthetic process	12	237	0.0035	0.049
		GO:0016311	P	dephosphorylation	7	94	0.0035	0.049
		GO:0051173	P	positive regulation of nitrogen compound metabolic process	6	70	0.0035	0.049

## Sheet: All sdg8 arrays-data
	Xu et al., (2008) Di- and Tri- but Not Monomethylation on Histone H3 Lysine 36 Marks Active Transcription of Genes Involved in Flowering Time Regulation and Other Processes in Arabidopsis thaliana. MOLECULAR AND CELLULAR BIOLOGY, Vol. 28(4): 1348–1360							Xu et al., (2008) Di- and Tri- but Not Monomethylation on Histone H3 Lysine 36 Marks Active Transcription of Genes Involved in Flowering Time Regulation and Other Processes in Arabidopsis thaliana. MOLECULAR AND CELLULAR BIOLOGY, Vol. 28(4): 1348–1360							Cazzonelli et al., (2009) Regulation of Carotenoid Composition and Shoot Branching in Arabidopsis by a Chromatin Modifying Histone Methyltransferase, SDG8. The Plant Cell 21:39–53						Grini et al., (2009) The ASH1 HOMOLOG 2 (ASHH2) Histone H3 Methyltransferase Is Required for Ovule and Anther Development in Arabidopsis. PLoS ONE 4(11): e7817
	sdg8-1, 6 day old seedlings (P<0.05, >1.5 Fold change)							sdg8-2, 6 day old seedlings (P<0.05, >1.5 Fold change)							ccr1.1 10 DAG green rosette leaves (FDR P-value <0.05, >1.5 Fold change)						ashh2 Inflorescence (P-value<0.05, >2 Fold change)
	83 genes down, 40 genes up (123 total)							93 genes down, 49 genes up (142 total)							85 genes down, 28 genes up (113 total)						298 genes down, 150 genes up (448 total)
# Genes	Gene ID	Annotated function	Regulation	FC	P-value	in sdg8-2		Gene ID	Annotated function	Regulation	FC	P-value	in sdg8-1		Gene ID	Annotated function	FDR Pval	Regulation	FC		Gene ID	Annotated function	P-value	Q-value	Regulation	FC
1	AT2G43620	chitinase, putative	down	-6.22269	0	yes		AT5G10140	MADS-box protein flowering locus C (FLC)	down	-6.56679	0	yes		AT5G10140	FLC (FLOWERING LOCUS C); transcription factor	0.0317847	down	-34.7279		AT1G77080	MADS-box protein AGL27-II (AGL27) / MADS affecting flowering 1 (MAF1) contains similarity to MADS box transcription factor GI:3688591 from [Triticum aestivum]; contains Pfam domain PF00319: SRF-type transcription factor (DNA-binding and dimerisation domain); contains Pfam domain PF01486: K-box region	9.75028e-06	4.18346e-06	down	-15.2326
2	AT1G62290	aspartyl protease family protein	down	-4.64093	0	yes		AT1G62290	aspartyl protease family protein	down	-5.09573	0	yes		AT1G06820	CRTISO (CAROTENOID ISOMERASE); carotenoid isomerase	0.00480833	down	-29.2282		AT3G30720	expressed protein	2.57327e-06	1.10409e-06	down	-9.92338
3	AT4G29780	expressed protein	down	-3.60683	0			AT4G25710	kelch repeat-containing F-box family protein	down	-3.33008	0	yes		AT5G44870	disease resistance protein (TIR-NBS-LRR class), putative	0.0106528	down	-25.0161		AT5G07230	protease inhibitor/seed storage/lipid transfer protein (LTP) family protein identical to tapetum-specific protein A9 [Precursor] SP| Q00762; contains Pfam protease inhibitor/seed storage/LTP family domain PF00234	5.41307e-05	2.32253e-05	down	-3.94456
4	AT3G10500	no apical meristem (NAM) family protein	down	-3.22895	0	yes		AT2G43620	chitinase, putative	down	-3.2736	0	yes		AT5G05040	[AT5G05040, cysteine protease inhibitor];[AT5G05060, similar to cysteine protease inhibitor [Arabidopsis thaliana] (TAIR:AT5G05040.1); contains InterPro domain Cystatin-related, plant (InterPro:IPR006525)]	0.00480833	down	-15.0984		AT2G26860	F-box family protein contains F-box domain Pfam:PF00646	0.000861054	0.000369444	down	-3.9172
5	AT4G27652	expressed protein	down	-3.21671	0	yes		AT2G37710	lectin protein kinase, putative	down	-3.06277	0	yes		AT3G62220	serine/threonine protein kinase, putative	0.0203647	down	-14.785		AT3G25050	xyloglucan:xyloglucosyl transferase, putative / xyloglucan endotransglycosylase, putative / endo-xyloglucan transferase, putative similar to endoxyloglucan transferase EXGT-A4 GI:5533315 from [Arabidopsis thaliana]	9.75028e-06	4.18346e-06	down	-3.91438
6	AT4G36670	mannitol transporter, putative	down	-3.03992	5.57576e-12			AT1G23960	expressed protein	down	-2.89121	0	yes		AT3G21220	ATMKK5 (MITOGEN-ACTIVATED PROTEIN KINASE KINASE 5); kinase	0.0116759	down	-12.0277		AT1G61070	plant defensin-fusion protein, putative (PDF2.4) plant defensin protein family member, personal communication, Bart Thomma (Bart.Thomma@agr.kuleuven.ac.be); contains gamma-thionin domain	5.41307e-05	2.32253e-05	down	-3.8863
7	AT4G22470	protease inhibitor/seed storage/lipid transfer protein (LTP) family protein	down	-3.00611	1.11515e-11	yes		AT2G04630	DNA-directed RNA polymerase II, putative	down	-2.88842	0	yes		AT1G62290	aspartyl protease family protein	0.0353007	down	-9.54865		AT4G34850	chalcone and stilbene synthase family protein similar to chalcone synthase homolog PrChS1, Pinus radiata, gb:U90341; similar to anther-specific protein [Nicotiana sylvestris][GI:2326774], YY2 protein [Oryza sativa][GI:2645170]	8.00697e-05	3.43547e-05	down	-3.87435
8	AT3G21220	mitogen-activated protein kinase kinase (MAPKK), putative (MKK5)	down	-2.99047	1.11515e-11	yes		AT5G19890	peroxidase, putative	down	-2.82929	0			AT3G26320	CYP71B36 (cytochrome P450, family 71, subfamily B, polypeptide 36); oxygen binding	0.0212825	down	-8.59656		AT4G13160	expressed protein contains Pfam profile PF04576: Protein of unknown function, DUF593	9.20729e-05	3.95048e-05	down	-3.83556
9	AT3G18000	phosphoethanolamine N-methyltransferase 1 / PEAMT 1 (NMT1)	down	-2.98562	1.67273e-11	yes		AT2G33410	heterogeneous nuclear ribonucleoprotein, putative / hnRNP, putative	down	-2.76442	0	yes		AT5G24160	squalene monooxygenase 1,2 / squalene epoxidase 1,2 (SQP1,2)	0.0194334	down	-8.26072		AT3G51590	lipid transfer protein, putative similar to lipid transfer protein E2 precursor, Brassica napus, PIR:T07984 [GI:899224]; contains Pfam protease inhibitor/seed storage/LTP family domain PF00234	2.1439e-05	9.19861e-06	down	-3.8026
10	AT1G02850	glycosyl hydrolase family 1 protein	down	-2.91213	6.13334e-11	yes		AT3G23560	MATE efflux family protein	down	-2.6957	5.44631e-12	yes		AT5G56380	F-box family protein	0.00323681	down	-7.69955		AT5G62080	protease inhibitor/seed storage/lipid transfer protein (LTP) family protein similar to tapetum-specific protein a9 precursor {Brassica napus} SP|Q05772; contains Pfam protease inhibitor/seed storage/LTP family domain PF00234; supported by full-length cDNA Ceres:27795	8.77537e-05	3.76516e-05	down	-3.79174
11	AT2G04630	DNA-directed RNA polymerase II, putative	down	-2.91058	6.69091e-11	yes		AT3G24100	four F5 family protein / 4F5 family protein	down	-2.60328	3.26779e-11	yes		AT1G67620	similar to hypothetical protein [Vitis vinifera] (GB:CAN71690.1); contains InterPro domain Iojap-related protein (InterPro:IPR004394)	0.0106528	down	-7.06367		AT4G20420	tapetum-specific protein-related similar to SaTAP 35 [Sinapis alba] GI:408108	0.000106073	4.55117e-05	down	-3.77072
12	AT1G66090	disease resistance protein (TIR-NBS class), putative	down	-2.87475	1.33818e-10			AT4G39800	inositol-3-phosphate / myo-inositol-1-phosphate synthase 1	down	-2.58527	5.44631e-11	yes		AT3G25740	MAP1B (METHIONINE AMINOPEPTIDASE 1C); metalloexopeptidase	0.0410325	down	-6.20975		AT5G05060	expressed protein	1.74687e-05	7.49513e-06	down	-3.73477
13	AT2G37710	lectin protein kinase, putative	down	-2.87155	1.4497e-10	yes		AT1G02850	glycosyl hydrolase family 1 protein	down	-2.55479	1.14372e-10	yes		AT3G04110	GLR1 (GLUTAMATE RECEPTOR 1)	0.0181853	down	-5.95727		AT1G65370	meprin and TRAF homology domain-containing protein / MATH domain-containing protein contains Pfam profile PF00917: MATH domain	9.75028e-06	4.18346e-06	down	-3.72248
14	AT5G10140	MADS-box protein flowering locus C (FLC)	down	-2.80283	5.96606e-10	yes		AT5G61820	expressed protein	down	-2.53894	1.74282e-10			AT4G11640	ATSR (ARABIDOPSIS THALIANA SIGNAL-RESPONSIVE); serine racemase	0.0194247	down	-5.92957		AT3G11980	male sterility protein 2 (MS2) identical to male sterility protein 2 (MS2) SP:Q08891 (Arabidopsis thaliana)	0.000141716	6.08046e-05	down	-3.63977
15	AT3G10930	expressed protein	down	-2.75412	1.6114e-09	yes		AT2G37710	lectin protein kinase, putative	down	-2.50404	4.35705e-10	yes		AT4G25710	kelch repeat-containing F-box family protein	0.0429386	down	-5.50736		AT4G19870	kelch repeat-containing F-box family protein contains F-box domain Pfam:PF00646 and Kelch motif Pfam:PF01344	9.20729e-05	3.95048e-05	down	-3.63736
16	AT4G02520	glutathione S-transferase, putative	down	-2.75066	1.72849e-09	yes		AT5G44930	exostosin family protein	down	-2.50175	4.5749e-10			AT5G60950	COBL5 (COBRA-LIKE PROTEIN 5 PRECURSOR)	0.0252066	down	-5.15144		AT1G67980	caffeoyl-CoA 3-O-methyltransferase, putative similar to GI:2960356 [Populus balsamifera subsp. trichocarpa], GI:684942 [Medicago sativa subsp. sativa]	6.01423e-05	2.58047e-05	down	-3.5947
17	AT1G23960	expressed protein	down	-2.73798	2.24703e-09	yes		AT3G62220	serine/threonine protein kinase, putative	down	-2.46777	1.11105e-09			AT5G50630	[AT5G50630, nodulin family protein];[AT5G50520, nodulin family protein]	0.0367107	down	-5.10844		AT3G07450	protease inhibitor/seed storage/lipid transfer protein (LTP) family protein similar to cysteine-rich 5B protein - Lycopersicon esculentum, PIR2:S39552 [GI:415833]; contains Pfam protease inhibitor/seed storage/LTP family domain PF00234	0.000187645	8.05108e-05	down	-3.5183
18	AT5G46020	expressed protein	down	-2.70952	4.0257e-09			AT5G48540	33 kDa secretory protein-related	down	-2.42558	3.32225e-09	yes		AT5G57220	CYP81F2 (cytochrome P450, family 81, subfamily F, polypeptide 2); oxygen binding	0.0463924	down	-5.09337		AT1G02813	expressed protein contains Pfam profile PF04398: Protein of unknown function, DUF538	0.00031721	0.000136102	down	-3.47026
19	AT2G44840	ethylene-responsive element-binding protein, putative	down	-2.66701	9.62934e-09	yes		AT2G05380	glycine-rich protein (GRP3S)	down	-2.38133	1.04569e-08	yes		AT1G65390	ATPP2-A5; carbohydrate binding	0.0194247	down	-4.35634		AT2G19070	transferase family protein similar to anthranilate N-hydroxycinnamoyl/benzoyltransferase from Dianthus caryophyllus [gi:2239091]; contains Pfam profile PF02458: Transferase family	5.67668e-05	2.43564e-05	down	-3.46792
20	AT2G22500	mitochondrial substrate carrier family protein	down	-2.57561	6.285e-08			AT4G34110	polyadenylate-binding protein 2 (PABP2)	down	-2.35498	2.06796e-08			AT2G19130	S-locus lectin protein kinase family protein	0.0353007	down	-3.96859		AT5G46020	expressed protein	1.29296e-05	5.54756e-06	down	-3.40449
21	AT5G47230	ethylene-responsive element-binding factor 5 (ERF5)	down	-2.57249	6.69984e-08	yes		AT3G01520	universal stress protein (USP) family protein	down	-2.32259	4.77369e-08			AT5G26110	ATP binding / protein kinase/ protein serine/threonine kinase	0.0410325	down	-3.80726		AT5G05040	expressed protein weak similarity to SP|P37842 Multicystatin precursor (MC). [Potato] {Solanum tuberosum}	9.75028e-06	4.18346e-06	down	-3.39883
22	AT1G27730	zinc finger (C2H2 type) family protein (ZAT10) / salt-tolerance zinc finger protein (STZ)	down	-2.54561	1.16316e-07			AT3G57030	strictosidine synthase family protein	down	-2.3159	5.67342e-08			AT2G47060	serine/threonine protein kinase, putative	0.00816186	down	-3.76593		AT1G33430	galactosyltransferase family protein contains Pfam profile: PF01762 galactosyltransferase	0.000425866	0.000182722	down	-3.38985
23	AT3G23560	MATE efflux family protein	down	-2.50881	2.47441e-07	yes		AT5G57220	cytochrome P450, putative	down	-2.31293	6.12547e-08			AT4G00030	plastid-lipid associated protein PAP / fibrillin family protein	0.0194247	down	-3.741		AT1G62940	4-coumarate--CoA ligase family protein / 4-coumaroyl-CoA synthase family protein similar to gi:112801 from Petroselinum crispum, GB:AAD40664 from [Solanum tuberosum] (J. Biol. Chem. 266 (13), 8551-8559 (1991)); contains Pfam AMP-binding enzyme domain PF00501	8.77537e-05	3.76516e-05	down	-3.38783
24	AT2G40140	zinc finger (CCCH-type) family protein (CZF1/ZFAR1)	down	-2.43301	1.16914e-06			AT4G02520	glutathione S-transferase, putative	down	-2.26144	2.30526e-07	yes		AT1G13950	EIF-5A (eukaryotic translation initiation factor 5A-1); translation initiation factor	0.0339774	down	-3.73045		AT5G65080	MAF5 variant I, AGL68, FLC1, MADS-box family protein	4.49731e-05	1.92962e-05	down	-3.36913
25	AT2G33410	heterogeneous nuclear ribonucleoprotein, putative / hnRNP, putative	down	-2.41931	1.54755e-06	yes		AT4G22470	protease inhibitor/seed storage/lipid transfer protein (LTP) family protein	down	-2.25371	2.81111e-07	yes		AT2G41100	TCH3 (TOUCH 3)	0.0410325	down	-3.70818		AT2G26695	zinc finger (Ran-binding) family protein contains Pfam profile PF00641: Zn-finger in Ran binding protein and others	9.75028e-06	4.18346e-06	down	-3.36544
26	AT1G72520	lipoxygenase, putative	down	-2.38687	3.00415e-06			AT3G18000	phosphoethanolamine N-methyltransferase 1 / PEAMT 1 (NMT1)	down	-2.24956	3.12782e-07	yes		AT5G65860	ankyrin repeat family protein	0.0269419	down	-3.68227		AT1G67990	caffeoyl-CoA 3-O-methyltransferase, putative similar to GI:2960356 [Populus balsamifera subsp. trichocarpa], GI:684942 [Medicago sativa subsp. sativa]	1.96802e-05	8.44399e-06	down	-3.36191
27	AT4G25710	kelch repeat-containing F-box family protein	down	-2.38459	3.14723e-06	yes		AT2G48020	sugar transporter, putative	down	-2.21579	7.4322e-07	yes		AT5G37290	armadillo/beta-catenin repeat family protein	0.0367107	down	-3.67416		AT1G75940	glycosyl hydrolase family 1 protein / anther-specific protein ATA27 contains Pfam PF00232 : Glycosyl hydrolase family 1 domain; TIGRFAM TIGR01233: 6-phospho-beta-galactosidase; identical to anther-specific protein ATA27 (GI:2746341) [Arabidopsis thaliana]	1.71547e-05	7.36041e-06	down	-3.32097
28	AT2G37710	lectin protein kinase, putative	down	-2.37967	3.48016e-06	yes		AT3G21220	mitogen-activated protein kinase kinase (MAPKK), putative (MKK5)	down	-2.20381	1.21e-06	yes		AT4G23570	SGT1A (Suppressor of G2 (Two) 1A); protein binding	0.0339774	down	-3.11835		AT5G44540	tapetum-specific protein-related similar to SaTAP 35 [Sinapis alba] GI:408108	0.000232971	9.99586e-05	down	-3.31118
29	AT4G32020	expressed protein	down	-2.3615	5.04329e-06			AT4G19985	GCN5-related N-acetyltransferase (GNAT) family protein	down	-2.179	1.90214e-06			AT3G20270	lipid-binding serum glycoprotein family protein	0.048239	down	-3.11013		AT1G28375	expressed protein	2.20358e-05	9.45469e-06	down	-3.30315
30	AT1G18740	expressed protein	down	-2.34245	7.43871e-06			AT4G26850	expressed protein	down	-2.14008	5.12094e-06			AT5G66250	kinectin-related	0.0392487	down	-3.09101		AT5G07560	glycine-rich protein (GRP20) oleosin; glycine-rich protein 20 (GRP20); similar to - Brassica napus, PIR:S50195	9.75028e-06	4.18346e-06	down	-3.30067
31	AT3G30390	amino acid transporter family protein	down	-2.33153	9.29263e-06			AT3G25740	metallopeptidase M24 family protein	down	-2.13443	5.90988e-06			AT5G42670	agenet domain-containing protein	0.0496041	down	-3.07085		AT5G50780	ATP-binding region, ATPase-like domain-containing protein low similarity to microrchidia [Homo sapiens] GI:5410257; contains Pfam profile PF02518: ATPase, histidine kinase-, DNA gyrase B-, and HSP90-like domain protein	5.69583e-05	2.44385e-05	down	-3.29097
32	AT3G16720	zinc finger (C3HC4-type RING finger) family protein (ATL2)	down	-2.3153	1.29334e-05			AT2G26860	F-box family protein	down	-2.11327	1.01033e-05			AT5G46020	similar to unknown [Populus trichocarpa] (GB:ABK93798.1); contains domain PTHR22055 (PTHR22055)	0.0106528	down	-3.04695		AT5G48210	expressed protein	0.000134449	5.76868e-05	down	-3.27988
33	AT3G28550	proline-rich extensin-like family protein	down	-2.30538	1.58273e-05			AT5G43780	sulfate adenylyltransferase 4 / ATP-sulfurylase 4 (APS4)	down	-2.11308	1.01525e-05			AT5G38990	[AT5G38990, protein kinase family protein];[AT5G39000, protein kinase family protein]	0.0194247	down	-3.03228		AT4G36350	calcineurin-like phosphoesterase family protein contains Pfam profile: PF00149 calcineurin-like phosphoesterase	0.00145105	0.000622588	down	-3.2784
34	AT3G16860	phytochelatin synthetase-related	down	-2.29828	1.82843e-05			AT1G78070	WD-40 repeat family protein	down	-2.11171	1.0511e-05			AT1G33560	ADR1 (ACTIVATED DISEASE RESISTANCE 1)	0.0203928	down	-3.00509		AT3G58900	F-box family protein contains F-box domain Pfam:PF00646	0.000117255	5.03096e-05	down	-3.2756
35	AT1G20823	zinc finger (C3HC4-type RING finger) family protein (ATL1B)	down	-2.29181	2.08561e-05			AT3G54000	expressed protein	down	-2.09943	1.33e-05	yes		AT1G23960	similar to unknown protein [Arabidopsis thaliana] (TAIR:AT1G23970.1); contains InterPro domain Protein of unknown function DUF626, Arabidopsis thaliana (InterPro:IPR006462)	0.0276145	down	-2.94537		AT5G55450	protease inhibitor/seed storage/lipid transfer protein (LTP) family protein contains Pfam protease inhibitor/seed storage/LTP family domain PF00234	9.75028e-06	4.18346e-06	down	-3.23843
36	AT4G30440	NAD-dependent epimerase/dehydratase family protein	down	-2.28954	2.1842e-05			AT4G27652	expressed protein	down	-2.09943	1.55e-05	yes		AT2G26600	glycosyl hydrolase family 17 protein	0.0367107	down	-2.78488		AT5G03090	hypothetical protein	9.75028e-06	4.18346e-06	down	-3.23647
37	AT5G48540	33 kDa secretory protein-related	down	-2.28179	2.55694e-05	yes		AT4G27760	oxidoreductase, forever young (FEY3)	down	-2.08786	1.91991e-05			AT1G23750	DNA-binding protein-related	0.0466292	down	-2.76511		AT4G14080	glycosyl hydrolase family 17 protein / anther-specific protein (A6) identical to probable glucan endo-1,3-beta-glucosidase A6 precursor SP:Q06915 from [Arabidopsis thaliana]	0.000478896	0.000205475	down	-3.2159
38	AT2G39200	seven transmembrane MLO family protein / MLO-like protein 12 (MLO12)	down	-2.2728	3.069e-05			AT3G21360	expressed protein	down	-2.06621	3.31125e-05			AT4G14610	pseudogene, disease resistance protein (CC-NBS-LRR class), putative, domain signature CC-NBS-LRR exists, suggestive of a disease resistance protein.; blastp match of 45% identity and 2.2e-162 P-value to GP|24461866|gb|AAN62353.1|AF506028_20|AF506028 NBS-L	0.0367107	down	-2.51165		AT1G75910	family II extracellular lipase 4 (EXL4) EXL4 (PMID:11431566); similar to anter-specific proline-rich protein (APG) SP:P40602 [Arabidopsis thaliana (Mouse-ear cress)]	6.11128e-05	2.6221e-05	down	-3.18005
39	AT3G04110	glutamate receptor family protein (GLR1.1/GLR1)	down	-2.25767	4.17207e-05	yes		AT2G05520	glycine-rich protein (GRP)	down	-2.05127	4.8184e-05	yes		AT1G49050	aspartyl protease family protein	0.0356441	down	-2.45836		AT4G33355	protease inhibitor/seed storage/lipid transfer protein (LTP) family protein contains Pfam profile: PF00234 protease inhibitor/seed storage/LTP family	1.29296e-05	5.54756e-06	down	-3.13028
40	AT1G28370	ERF domain protein 11 (ERF11)	down	-2.2574	4.19475e-05			AT3G50270	transferase family protein	down	-2.04763	5.27827e-05			AT2G28100	ATFUC1 (ALPHA-L-FUCOSIDASE 1); alpha-L-fucosidase	0.0410325	down	-2.44039		AT1G53480	expressed protein	5.69583e-05	2.44385e-05	down	-3.10421
41	AT5G40370	glutaredoxin, putative	down	-2.25053	4.82138e-05			AT2G44840	ethylene-responsive element-binding protein, putative	down	-2.04202	5.52e-05	yes		AT5G44530	subtilase family protein	0.0353007	down	-2.42892		AT5G16920	expressed protein	0.000142203	6.10138e-05	down	-3.08391
42	AT5G61600	ethylene-responsive element-binding family protein	down	-2.24939	4.93382e-05			AT3G10500	no apical meristem (NAM) family protein	down	-2.02788	8.65321e-05	yes		AT4G39740	electron transport SCO1/SenC family protein	0.0203647	down	-2.40355		AT1G13150	cytochrome P450, putative strong similarity to gi|3313615 F21J9.9 from Arabidopsis thaliana and is a member of the PF|00067 Cytochrome P450 family	0.000834962	0.000358249	down	-3.06719
43	AT2G39800	delta 1-pyrroline-5-carboxylate synthetase A / P5CS A (P5CS1)	down	-2.23029	7.26526e-05			AT1G19970	ER lumen protein retaining receptor family protein	down	-2.02607	9.05329e-05			AT4G01897	similar to unnamed protein product [Vitis vinifera] (GB:CAO40169.1); contains InterPro domain Protein of unknown function DUF952 (InterPro:IPR009297)	0.0410325	down	-2.36222		AT5G26730	expressed protein ; expression supported by MPSS	0.000198603	8.52128e-05	down	-3.05942
44	AT2G36690	oxidoreductase, 2OG-Fe(II) oxygenase family protein	down	-2.20351	0.000124835			AT3G17800	expressed protein	down	-2.02397	9.54098e-05	yes		AT2G19650	DC1 domain-containing protein	0.0429386	down	-2.30111		AT1G02050	chalcone and stilbene synthase family protein Similar to rice chalcone synthase homolog, gp|U90341|2507617 and anther specific protein, gp|Y14507|2326772	0.000214146	9.18815e-05	down	-3.04887
45	AT3G55980	zinc finger (CCCH-type) family protein	down	-2.19288	0.000154689			AT5G48930	transferase family protein	down	-2.02085	0.000103114			AT4G25900	aldose 1-epimerase family protein	0.0410325	down	-2.28694		AT4G14815	protease inhibitor/seed storage/lipid transfer protein (LTP) family protein contains Pfam protease inhibitor/seed storage/LTP family domain PF00234	0.000106748	4.58014e-05	down	-3.03538
46	AT2G47060	serine/threonine protein kinase, putative	down	-2.19246	0.000156015	yes		AT4G27710	cytochrome P450 family protein	down	-1.99503	0.00019613	yes		AT1G72940	disease resistance protein (TIR-NBS class), putative	0.0141626	down	-2.27465		AT1G13140	cytochrome P450 family protein similar to Cytochrome P450 86A2 (SP:O23066) [Arabidopsis thaliana]; contains Pfam PF|00067 Cytochrome P450 family	4.48133e-05	1.92276e-05	down	-3.01928
47	AT2G35930	U-box domain-containing protein	down	-2.18652	0.000175863	yes		AT5G56380	F-box family protein	down	-1.99283	0.000207148			AT5G50530	[AT5G50530, CBS domain-containing protein / octicosapeptide/Phox/Bemp1 (PB1) domain-containing protein];[AT5G50640, CBS domain-containing protein / octicosapeptide/Phox/Bemp1 (PB1) domain-containing protein]	0.0353007	down	-2.2729		AT1G69500	cytochrome P450 family protein similar to Cytochrome P450 86A2 (SP:O23066) [Arabidopsis thaliana]contains Pfam profile: PF00067: Cytochrome P450	8.78063e-05	3.76742e-05	down	-3.01675
48	AT1G35140	phosphate-responsive protein (PHI-1), putative	down	-2.1682	0.000254368			AT3G61560	reticulon family protein (RTNLB6)	down	-1.9899	0.000222788			AT4G23810	WRKY53 (WRKY DNA-binding protein 53); DNA binding / protein binding / transcription activator/ transcription factor	0.0349749	down	-2.22487		AT3G03910	glutamate dehydrogenase, putative similar to glutamate dehydrogenase 1 (GDH 1) [Arabidopsis thaliana] SWISS-PROT:Q43314	0.00027869	0.000119575	down	-2.97048
49	AT1G80830	NRAMP metal ion transporter 1 (NRAMP1)	down	-2.15765	0.00031448	yes		AT2G43820	UDP-glucoronosyl/UDP-glucosyl transferase family protein	down	-1.98206	0.000270543			AT1G70820	phosphoglucomutase, putative / glucose phosphomutase, putative	0.0429386	down	-2.2167		AT1G66850	protease inhibitor/seed storage/lipid transfer protein (LTP) family protein similar to GP|3062791 Lipid transfer protein {Brassica rapa}; contains Pfam profile: PF00234: protease inhibitor/seed storage/LTP family	9.75028e-06	4.18346e-06	down	-2.95618
50	AT4G34950	nodulin family protein	down	-2.15014	0.000365687			AT1G07890	L-ascorbate peroxidase 1, cytosolic (APX1)	down	-1.97107	0.000355122			AT3G53340	transcription factor	0.0197741	down	-2.21629		AT1G79780	integral membrane protein, putative contains 1 transmembrane domain; contains plant integral membrane protein domain, TIGR01569; contains Pfam PF04535 : Domain of unknown function (DUF588); similar to putative ethylene responsive element binding protein (GI:22135858) [Arabidopsis thaliana]	9.8577e-05	4.22954e-05	down	-2.95482
51	AT5G14120	nodulin family protein	down	-2.1461	0.000396603			AT3G57770	protein kinase, putative	down	-1.96875	0.000376096			AT1G01520	myb family transcription factor	0.0449141	down	-2.20781		AT5G42670	agenet domain-containing protein contains Pfam PF05641: Agenet domain	4.48133e-05	1.92276e-05	down	-2.95407
52	AT2G01180	phosphatidic acid phosphatase family protein / PAP2 family protein	down	-2.13434	0.000502037			AT2G34080	cysteine proteinase, putative	down	-1.966	0.000402507			AT5G46270	ATP binding / nucleoside-triphosphatase/ nucleotide binding / protein binding / transmembrane receptor	0.0497608	down	-2.20575		AT1G20120	family II extracellular lipase, putative similar to family II lipase EXL3 GI:15054386, SP|P40602 Anther-specific proline-rich protein APG precursor {Arabidopsis thaliana}; contains Pfam profile PF00657: GDSL-like Lipase/Acylhydrolase	1.29296e-05	5.54756e-06	down	-2.91938
53	AT3G24100	four F5 family protein / 4F5 family protein	down	-2.13345	0.000511182	yes		AT2G47060	serine/threonine protein kinase, putative	down	-1.96461	0.000416601	yes		AT5G39710	EMB2745 (EMBRYO DEFECTIVE 2745)	0.0383139	down	-2.19655		AT3G57620	glyoxal oxidase-related contains similarity to glyoxal oxidase precursor [Phanerochaete chrysosporium] gi|1050302|gb|AAA87594	0.000628867	0.000269821	down	-2.89394
54	AT4G08540	expressed protein	down	-2.1194	0.000677269	yes		AT4G13180	short-chain dehydrogenase/reductase (SDR) family protein	down	-1.93714	0.000819316			AT1G55450	embryo-abundant protein-related	0.0466292	down	-2.16353		AT1G67620	expressed protein contains Pfam domain PF02410: Domain of unknown function DUF143	3.06783e-05	1.31628e-05	down	-2.86711
55	AT2G05520	glycine-rich protein (GRP)	down	-2.11744	0.000704266	yes		AT5G44320	eukaryotic translation initiation factor 3 subunit 7 / eIF-3 zeta, putative	down	-1.93706	0.000820841			AT1G61380	S-locus protein kinase, putative	0.046667	down	-2.1321		AT3G59530	strictosidine synthase family protein similar to strictosidine synthase [Rauvolfia serpentina][SP|P15324]	4.49731e-05	1.92962e-05	down	-2.84024
56	AT2G43590	chitinase, putative	down	-2.09286	0.00115075	yes		AT1G20823	zinc finger (C3HC4-type RING finger) family protein (ATL1B)	down	-1.93187	0.000864	yes		AT5G39730	avirulence-responsive protein-related / avirulence induced gene (AIG) protein-related	0.048239	down	-2.12386		AT1G18960	myb family transcription factor contains Pfam profile: PF00249 myb-like DNA-binding domain; contains similarity to transcription factor GI:9759592 from [Arabidopsis thaliana]	0.000315821	0.000135506	down	-2.82911
57	AT4G33050	calmodulin-binding family protein / embryo sac development arrest 39 (EDA39)	down	-2.08974	0.00122472			AT5G16360	NC domain-containing protein	down	-1.9339	0.000887141			AT4G33050	EDA39 (embryo sac development arrest 39); calmodulin binding	0.0430796	down	-2.0924		AT1G74550	cytochrome P450, putative similar to cytochrome P450 98A3 (SP:O22203)[Arabidopsis thaliana]; cytochrome P450 (GB:O48922) [Glycine max]; contains Pfam profile: PF00067 cytochrome P450	1.97522e-05	8.47488e-06	down	-2.81762
58	AT2G17120	peptidoglycan-binding LysM domain-containing protein	down	-2.08358	0.00138477			AT3G10930	expressed protein	down	-1.93187	0.000976	yes		AT3G11840	U-box domain-containing protein	0.0141626	down	-2.03642		AT1G73890	protease inhibitor/seed storage/lipid transfer protein (LTP) family protein contains Pfam protease inhibitor/seed storage/LTP family domain PF00234	0.00127874	0.000548657	down	-2.77655
59	AT4G39800	inositol-3-phosphate synthase isozyme 1 / myo-inositol-1-phosphate synthase 1 / MI-1-P synthase 1 / IPS 1	down	-2.08238	0.00141819	yes		AT2G38860	proteaseI (pfpI)-like protein (YLS5)	down	-1.91031	0.00157965			AT3G55580	regulator of chromosome condensation (RCC1) family protein	0.0410325	down	-1.96659		AT5G38760	expressed protein similar to ABA-inducible protein [Fagus sylvatica] GI:3901016, cold-induced protein kin1 [Brassica napus] GI:167146	8.52532e-05	3.65787e-05	down	-2.77274
60	AT3G10040	Homeodomain-like transcription factor, putative	down	-2.08033	0.0014773			AT2G04230	F-box family protein	down	-1.90141	0.0019623	yes		AT1G69840	band 7 family protein	0.0475038	down	-1.95162		AT4G00040	chalcone and stilbene synthase family protein similar to chalcone synthase homolog PrChS1, Pinus radiata, gb:U90341; similar to anther-specific protein [Nicotiana sylvestris][GI:2326774], YY2 protein [Oryza sativa][GI:2645170]	4.4771e-05	1.92094e-05	down	-2.76247
61	AT2G04230	F-box family protein	down	-2.0663	0.00195293	yes		AT2G01290	expressed protein	down	-1.89359	0.00237337	yes		AT1G65190	[AT1G65190, protein kinase family protein];[AT1G65250, protein kinase family protein]	0.0141626	down	-1.92474		AT1G74180	leucine-rich repeat family protein contains leucine rich-repeat (LRR) domains Pfam:PF00560, INTERPRO:IPR001611; similar to Hcr2-0B [Lycopersicon esculentum] gi|3894387|gb|AAC78593	6.81247e-05	2.92296e-05	down	-2.75966
62	AT2G48020	sugar transporter, putative	down	-2.05972	0.00222548	yes		AT5G47230	ethylene-responsive element-binding factor 5 (ERF5)	down	-1.89212	0.00212	yes		AT1G28570	GDSL-motif lipase, putative	0.0353007	down	-1.92429		AT5G47600	heat shock protein-related contains weak similarity to Heat shock 22 kDa protein, mitochondrial precursor (Swiss-Prot:P46254) [Pisum sativum]	7.99311e-05	3.42952e-05	down	-2.75754
63	AT1G74450	expressed protein	down	-2.02529	0.00440092	yes		AT3G04140	ankyrin repeat family protein	down	-1.89166	0.00248769			AT2G37710	RLK (RECEPTOR LECTIN KINASE); kinase	0.0410325	down	-1.92395		AT5G59305	expressed protein	8.67063e-05	3.72022e-05	down	-2.75643
64	AT3G21670	nitrate transporter (NTP3)	down	-2.01153	0.00577261			AT3G06110	dual specificity protein phosphatase family protein	down	-1.88825	0.00270242			AT3G10500	ANAC053 (Arabidopsis NAC domain containing protein 53); transcription factor	0.0466292	down	-1.8892		AT1G54850	expressed protein contains similarity to LMW heat shock protein GI:2326354 from (Arabidopsis thaliana)	0.000122159	5.24133e-05	down	-2.7535
65	AT3G19553	amino acid permease family protein	down	-2.01114	0.00581779			AT2G43590	chitinase, putative	down	-1.88471	0.00294481	yes		AT2G45710	40S ribosomal protein S27 (RPS27A)	0.0449141	down	-1.88669		AT1G61110	no apical meristem (NAM) family protein contains Pfam PF02365: No apical meristem (NAM) domain; similar to NAM protein GI:1279639 from [Petunia hybrida]	5.80608e-05	2.49116e-05	down	-2.75004
66	AT1G17420	lipoxygenase, putative	down	-2.00577	0.00646704			AT3G14210	myrosinase-associated protein, putative	down	-1.8825	0.00310643			AT5G35450	disease resistance protein (CC-NBS-LRR class), putative	0.0402915	down	-1.76206		AT1G68190	zinc finger (B-box type) family protein	0.000141716	6.08046e-05	down	-2.74699
67	AT5G59820	zinc finger (C2H2 type) family protein (ZAT12/ RHL41)	down	-2.00249	0.00689786			AT4G28490	leucine-rich repeat transmembrane protein kinase, putative	down	-1.87894	0.00338607			AT1G61190	[AT1G61190, disease resistance protein (CC-NBS-LRR class), putative];[AT1G61180, disease resistance protein (CC-NBS-LRR class), putative];[AT1G61300, disease resistance protein (NBS-LRR class), putative];[AT1G61310, disease resistance protein (CC-NBS-LRR	0.0497739	down	-1.75208		AT2G16910	AMS (Aborted microspores) basic helix-loop-helix (bHLH) family protein	0.000513967	0.000220522	down	-2.7454
68	AT5G39680	pentatricopeptide (PPR) repeat-containing protein / embryo defective 2744 (EMB2744)	down	-1.96757	0.0136804			AT5G44870	disease resistance protein (TIR-NBS-LRR class), putative	down	-1.87343	0.00386882			AT1G45145	ATTRX5 (thioredoxin H-type 5); thiol-disulfide exchange intermediate	0.0466292	down	-1.74498		AT5G40260	nodulin MtN3 family protein similar to MtN3 GI:1619602 (root nodule development) from [Medicago truncatula]	0.00173169	0.000742999	down	-2.74226
69	AT5G62530	delta-1-pyrroline-5-carboxylate dehydrogenase (P5CDH)	down	-1.96421	0.0146097			AT2G26600	glycosyl hydrolase family 17 protein	down	-1.87148	0.00405598			AT1G27980	pyridoxal-dependent decarboxylase family protein	0.0286723	down	-1.73946		AT1G75920	family II extracellular lipase 5 (EXL5) EXL5 (PMID:11431566); similar to anter-specific proline-rich protein (APG) SP:P40602 [Arabidopsis thaliana (Mouse-ear cress)]	7.21853e-05	3.09718e-05	down	-2.74106
70	AT3G16520	UDP-glucoronosyl/UDP-glucosyl transferase family protein	down	-1.96224	0.0151815			AT1G80240	expressed protein	down	-1.84766	0.0071986			AT1G69730	protein kinase family protein	0.0367107	down	-1.73115		AT4G08670	protease inhibitor/seed storage/lipid transfer protein (LTP) family protein contains Pfam protease inhibitor/seed storage/LTP family domain PF00234	0.000632827	0.000271521	down	-2.73513
71	AT5G06320	harpin-induced family protein / HIN1 family protein / harpin-responsive family protein / NDR1/HIN1-like protein 3	down	-1.95146	0.0187373			AT1G02260	transmembrane protein, putative	down	-1.84564	0.00755507			AT5G22875	similar to Os04g0165500 [Oryza sativa (japonica cultivar-group)] (GB:NP_001052133.1); similar to hypothetical protein [Ipomoea trifida] (GB:AAS79573.1)	0.0430796	down	-1.72678		AT5G44300	dormancy/auxin associated family protein contains Pfam profile: PF05564 dormancy/auxin associated protein	0.000138342	5.9357e-05	down	-2.71968
72	AT3G54580	proline-rich extensin-like family protein	down	-1.94874	0.0197534			AT5G23405	high mobility group (HMG1/2) family protein	down	-1.84378	0.00789977			AT3G53960	proton-dependent oligopeptide transport (POT) family protein	0.0429386	down	-1.70192		AT1G06260	cysteine proteinase, putative contains similarity to thiol-protease, pre-pro-TPE4A protein GI:3688528 [Pisum sativum]	0.000277427	0.000119033	down	-2.70365
73	AT4G26200	1-aminocyclopropane-1-carboxylate synthase, putative / ACC synthase, putative	down	-1.94506	0.0212213			AT2G21830	DC1 domain-containing protein	down	-1.83575	0.00957422			AT3G51430	YLS2 (yellow-leaf-specific gene 2); strictosidine synthase	0.0466292	down	-1.70191		AT4G20670	pollen coat receptor kinase, putative contains Pfam profile: PF01657 Domain of unknown function that is usually associated with protein kinase domain Pfam:PF00069; has extracellular domain--PMID:11431566; very similar to At3g21990 (MZN24.17) [Arabidopsis thaliana] ; receptor-like protein kinase, RLK3, Arabidopsis thaliana, AJ011674; receptor-like protein kinase homolog RK20-1 (GI:4530126) [Phaseo…	0.000127598	5.47471e-05	down	-2.69911
74	AT4G23180	receptor-like protein kinase 4, putative (RLK4)	down	-1.94427	0.0215501			AT3G59700	lectin protein kinase, putative	down	-1.82866	0.0113438			AT1G72450	JAZ6/TIFY11B (JASMONATE-ZIM-DOMAIN PROTEIN 6)	0.0441415	down	-1.6544		AT2G07560	ATPase, plasma membrane-type, putative / proton pump, putative similar to P-type H(+)-transporting ATPase from [Phaseolus vulgaris] GI:758250, [Lycopersicon esculentum] GI:1621440, SP|Q03194 {Nicotiana plumbaginifolia}, [Solanum tuberosum] GI:435001; contains InterPro accession IPR001757: ATPase, E1-E2 type	0.00188971	0.000810801	down	-2.69717
75	AT3G17800	expressed protein	down	-1.94049	0.0231971	yes		AT5G11230	phosphate translocator-related	down	-1.82789	0.0115546			AT3G27890	NQR (NADPH:QUINONE OXIDOREDUCTASE); FMN reductase	0.0435738	down	-1.63248		AT5G15960	stress-responsive protein (KIN1) / stress-induced protein (KIN1) identical to SP|P18612 Stress-induced KIN1 protein {Arabidopsis thaliana}	0.000142203	6.10138e-05	down	-2.69633
76	AT4G30270	MERI-5 protein (MERI-5) (MERI5B) / endo-xyloglucan transferase / xyloglucan endo-1,4-beta-D-glucanase (SEN4)	down	-1.93685	0.0248964			AT2G44020	mitochondrial transcription termination factor-related / mTERF-related	down	-1.82538	0.012268			AT1G03055	similar to unknown protein [Arabidopsis thaliana] (TAIR:AT1G64680.1); similar to hypothetical protein LOC_Os11g37650 [Oryza sativa (japonica cultivar-group)] (GB:ABA94460.1)	0.0317847	down	-1.59515		AT5G53820	expressed protein similar to ABA-inducible protein [Fagus sylvatica] GI:3901016, cold-induced protein kin1 [Brassica napus] GI:167146	8.00697e-05	3.43547e-05	down	-2.69324
77	AT2G26530	expressed protein	down	-1.92607	0.0306898			AT1G05260	peroxidase 3 (PER3) (P3) / rare cold-inducible protein (RCI3A) (PRC)	down	-1.82112	0.0135773			AT1G28580	GDSL-motif lipase, putative	0.0429386	down	-1.58337		AT2G03850	late embryogenesis abundant domain-containing protein / LEA domain-containing protein low similarity to low-temperature-regulated 14.8 kda protein [Brassica napus] GI:544698, cold-regulated gene cor15b [Arabidopsis thaliana] GI:456016; contains Pfam profile PF02987: Late embryogenesis abundant protein	9.77183e-05	4.1927e-05	down	-2.69266
78	AT2G28630	beta-ketoacyl-CoA synthase family protein	down	-1.9176	0.0361601			AT1G80830	NRAMP metal ion transporter 1 (NRAMP1)	down	-1.81951	0.014108	yes		AT2G33530	SCPL46 (serine carboxypeptidase-like 46); serine carboxypeptidase	0.0353007	down	-1.41042		AT5G61605	expressed protein	0.000285784	0.000122618	down	-2.68671
79	AT4G27710	cytochrome P450 family protein	down	-1.91622	0.037137	yes		AT2G29420	glutathione S-transferase, putative	down	-1.81763	0.0147518			AT4G19200	proline-rich family protein	0.0478793	down	-1.3582		AT2G16750	protein kinase family protein contains Pfam domain, PF00069: Protein kinase domain	0.000560316	0.000240409	down	-2.68182
80	AT2G05380	glycine-rich protein (GRP3S)	down	-1.91595	0.0373336	yes		AT2G35930	U-box domain-containing protein	down	-1.8025	0.0191	yes		AT1G62810	copper amine oxidase, putative	0.0353007	down	-1.34209		AT3G15400	anther development protein, putative similar to anther development protein ATA20 GB:AAC50042 GI:2708813 from [Arabidopsis thaliana]	1.67412e-05	7.18298e-06	down	-2.68068
81	AT3G54000	expressed protein	down	-1.91375	0.0389516	yes		AT2G22240	inositol-3-phosphate / myo-inositol-1-phosphate synthase 2	down	-1.80006	0.0223835			AT1G15390	PDF1A (PEPTIDE DEFORMYLASE 1A); peptide deformylase	0.0478793	down	-1.31906		AT5G07550	glycine-rich protein (GRP19) oleosin; glycine-rich protein 19 (GRP19) PMID:11431566	2.13424e-05	9.15716e-06	down	-2.67764
82	AT1G80840	WRKY family transcription factor (WRKY40)	down	-1.909	0.0426995			AT3G04110	glutamate receptor family protein (GLR1.1) (GLR1)	down	-1.7951	0.0251708	yes		AT1G05200	ATGLR3.4 (Arabidopsis thaliana glutamate receptor 3.4)	0.0367107	down	-1.26449		AT2G03740	late embryogenesis abundant domain-containing protein / LEA domain-containing protein similar to cold-regulated gene cor15b [Arabidopsis thaliana] GI:456016; contains Pfam profile PF02987: Late embryogenesis abundant protein	0.000211952	9.094e-05	down	-2.67669
83	AT1G02850	glycosyl hydrolase family 1 protein	down	-1.9066	0.0447246			AT1G55740	alkaline alpha galactosidase, putative	down	-1.79283	0.0265535			AT2G32950	COP1 (CONSTITUTIVE PHOTOMORPHOGENIC 1)	0.0466292	down	-1.26237		AT4G25710	kelch repeat-containing F-box family protein similar to SKP1 interacting partner 6 [Arabidopsis thaliana] GI:10716957; contains Pfam profiles PF01344: Kelch motif, PF00646: F-box domain	8.01199e-05	3.43762e-05	down	-2.67646
84	AT5G52190	sugar isomerase (SIS) domain-containing protein	up	1.91859	0.0354692			AT5G66280	GDP-D-mannose 4,6-dehydratase, putative	down	-1.78933	0.0288425			AT1G64280	NPR1 (NONEXPRESSER OF PR GENES 1); protein binding	0.0497739	down	-1.23076		AT5G39730	avirulence-responsive protein-related / avirulence induced gene (AIG) protein-related similar to SP|P54121 AIG2 protein {Arabidopsis thaliana}	1.96802e-05	8.44399e-06	down	-2.67441
85	AT2G37080	myosin heavy chain-related	up	1.92242	0.0329377	yes		AT2G03530	F-box family protein-related	down	-1.78213	0.034172			AT1G74530	similar to unnamed protein product [Vitis vinifera] (GB:CAO62539.1)	0.0466292	down	-1.16628		AT1G06820	carotenoid isomerase, putative similar to carotenoid isomerase from Lycopersicon esculentum [gi:19550437]; contains Pfam profile: PF02032 Phytoene dehydrogenase related enzyme	0.000819135	0.000351458	down	-2.67184
86	AT2G32240	expressed protein	up	1.93648	0.0250765			AT3G18080	glycosyl hydrolase family 1 protein	down	-1.77808	0.0375772			AT5G66960	prolyl oligopeptidase family protein	0.0423287	up	1.02425		AT3G03430	polcalcin, putative / calcium-binding pollen allergen, putative almost identical to polcalcin Bra r 2/Bra n 2 (calcium-binding pollen allergen Bra r 2/Bra n 2) SP:Q39406 from [Brassica napus]	0.000161108	6.91251e-05	down	-2.67033
87	AT1G77750	30S ribosomal protein S13, chloroplast, putative	up	1.94847	0.019859			AT3G06460	GNS1/SUR4 membrane family protein	down	-1.77576	0.0396806			AT3G55200	[AT3G55200, splicing factor, putative];[AT3G55220, splicing factor, putative]	0.0194247	up	1.14819		AT2G31980	cysteine proteinase inhibitor-related contains similarity to extracellular insoluble cystatin GI:2204077 from [Daucus carota]	2.13424e-05	9.15716e-06	down	-2.6632
88	AT5G43700	auxin-responsive protein / indoleacetic acid-induced protein 4 (IAA4) / auxin-induced protein (AUX2-11)	up	1.95073	0.0190044	yes		AT4G01010	cyclic nucleotide-regulated ion channel, putative (CNGC13)	down	-1.76718	0.0485259			AT3G12210	sequence-specific DNA binding	0.0309859	up	1.14956		AT3G21920	pollen coat receptor kinase, putative contains Pfam profile: PF01657 Domain of unknown function that is usually associated with protein kinase domain Pfam:PF00069; similar to receptor-like protein kinase 4 (GI:13506745) and receptor-like protein kinase 5 (GI:13506747) [Arabidopsis thaliana]; similar to receptor-like protein kinase homolog RK20-1 (GI:4530126) [Phaseolus vulgaris]	0.000351075	0.000150632	down	-2.65002
89	AT3G50970	dehydrin xero2 (XERO2) / low-temperature-induced protein LTI30 (LTI30)	up	1.96815	0.0135275	yes		AT4G17460	homeobox-leucine zipper protein 1 (HAT1) / HD-ZIP protein 1	up	1.77797	0.0376746			AT2G41350	similar to unknown protein [Arabidopsis thaliana] (TAIR:AT2G21980.1); similar to hypothetical protein [Vitis vinifera] (GB:CAN69456.1)	0.0466292	up	1.2259		AT1G76470	cinnamoyl-CoA reductase family similar to cinnamoyl-CoA reductase GB:CAA56103 [Eucalyptus gunnii], Pinus taeda [GI:17978649]; contains non-consensus GG acceptor splice site at exon 4	0.00107479	0.000461149	down	-2.64555
90	AT3G15460	brix domain-containing protein	up	1.97277	0.0123575	yes		AT2G31810	acetolactate synthase small subunit, putative	up	1.78145	0.0347235	yes		AT3G06450	anion exchange family protein	0.0466292	up	1.22713		AT1G18280	protease inhibitor/seed storage/lipid transfer protein (LTP) family protein similar to lipid transfer protein GI:2627141 from (Picea abies); contains Pfam profile PF00234 Protease inhibitor/seed storage/LTP family	0.000502481	0.000215595	down	-2.64315
91	AT4G35410	clathrin adaptor complex small chain family protein	up	1.97303	0.0122946			AT3G05900	neurofilament protein-related	up	1.8025	0.0212	yes		AT2G19830	SNF7.2	0.0466292	up	1.23899		AT1G26720	expressed protein ; expression supported by MPSS	0.000167353	7.18046e-05	down	-2.63552
92	AT5G24316	proline-rich family protein	up	1.99304	0.00830641			AT5G51390	expressed protein	up	1.84489	0.00769346			AT3G16310	mitotic phosphoprotein N' end (MPPN) family protein	0.0141626	up	1.25513		AT1G65150	meprin and TRAF homology domain-containing protein / MATH domain-containing protein similar to ubiquitin-specific protease 12 [Arabidopsis thaliana] GI:11993471; contains Pfam profile PF00917: MATH domain	0.000238876	0.000102492	down	-2.6352
93	AT5G47370	homeobox-leucine zipper protein 2 (HAT2) / HD-ZIP protein 2	up	1.99492	0.00800444			AT1G65010	expressed protein	up	1.85318	0.00649	yes		AT2G06925	ATSPLA2-ALPHA/PLA2-ALPHA (PHOSPHOLIPASE A2-ALPHA); phospholipase A2	0.0368158	up	1.27872		AT5G43340	inorganic phosphate transporter identical to inorganic phosphate transporter [Arabidopsis thaliana] GI:3869190	0.000321884	0.000138107	down	-2.63196
94	AT3G05900	neurofilament protein-related	up	1.99516	0.00796617	yes		AT3G48360	speckle-type POZ protein-related	up	1.85487	0.00605279			AT5G45040	cytochrome c6 (ATC6)	0.0429386	up	1.2946		AT5G07520	glycine-rich protein (GRP18) Oleosin; glycine-rich protein 18 (GRP18) PMID:11431566;	4.29092e-05	1.84106e-05	down	-2.62993
95	AT2G14247	Expressed protein	up	1.99815	0.0075116			AT4G07990	DNAJ heat shock N-terminal domain-containing protein	up	1.90862	0.00164636			AT2G26920	ubiquitin-associated (UBA)/TS-N domain-containing protein	0.0429386	up	1.29778		AT1G01280	cytochrome P450 family protein similar to cytochrome P450 GB:BAA92894 GI:7339658 from [ Petunia hybrida]	0.00210218	0.000901962	down	-2.62566
96	AT4G28080	expressed protein	up	2.00238	0.00691196			AT2G40000	expressed protein	up	1.91008	0.00158864			AT1G78170	similar to unknown protein [Arabidopsis thaliana] (TAIR:AT1G22250.1); similar to unnamed protein product [Vitis vinifera] (GB:CAO61724.1)	0.0466292	up	1.3015		AT4G35420	dihydroflavonol 4-reductase family / dihydrokaempferol 4-reductase family similar to dihydroflavonol 4-reductase (Rosa hybrid cultivar, GI:1332411), CPRD14 protein (Vigna unguiculata, GI:1854445)	0.000134869	5.78671e-05	down	-2.61166
97	AT1G56660	expressed protein	up	2.00373	0.00673199			AT5G24890	expressed protein	up	1.91189	0.00151987			AT5G20270	HHP1 (HEPTAHELICAL TRANSMEMBRANE PROTEIN1)	0.041191	up	1.31877		AT1G14770	expressed protein	6.25975e-05	2.68581e-05	down	-2.60973
98	AT1G65010	expressed protein	up	2.00386	0.00671423	yes		AT4G16000	expressed protein	up	1.92426	0.00112343			AT2G05540	glycine-rich protein	0.0353007	up	1.39325		AT1G68875	expressed protein	3.93378e-05	1.68783e-05	down	-2.59768
99	AT5G28770	bZIP transcription factor family protein	up	2.01158	0.00576765			AT1G52250	dynein light chain type 1 family protein	up	1.92677	0.0010565			AT5G60680	similar to unknown protein [Arabidopsis thaliana] (TAIR:AT3G45210.1); similar to unnamed protein product [Vitis vinifera] (GB:CAO21845.1); contains InterPro domain Protein of unknown function DUF584 (InterPro:IPR007608)	0.0466292	up	1.40147		AT5G55420	hypothetical protein	1.97522e-05	8.47488e-06	down	-2.59752
100	AT2G39570	ACT domain-containing protein	up	2.02929	0.00406637			AT3G15630	expressed protein	up	1.96156	0.000449198			AT5G19290	esterase/lipase/thioesterase family protein	0.0317847	up	1.41863		AT3G21990	receptor-like protein kinase-related contains Pfam profile: PF01657 Domain of unknown function that is usually associated with protein kinase domain Pfam:PF00069; similar to receptor-like protein kinase 5 (GI:13506747){Arabidopsis thaliana}	0.000813155	0.000348892	down	-2.59169
101	AT3G05900	neurofilament protein-related	up	2.04636	0.00290068			AT1G72450	expressed protein	up	1.96787	0.000384381			AT5G08170	ATAIH/EMB1873 (AGMATINE IMINOHYDROLASE); agmatine deiminase	0.0430796	up	1.41939		AT5G50520	nodulin family protein similar to nodulin-like protein [Arabidopsis thaliana] GI:3329368, nodule-specific protein Nlj70 [Lotus japonicus] GI:3329366	8.77537e-05	3.76516e-05	down	-2.58507
102	AT2G18700	glycosyl transferase family 20 protein / trehalose-phosphatase family protein	up	2.04847	0.0027817	yes		AT1G07050	CONSTANS-like protein-related	up	1.9812	0.000276391			AT3G09760	zinc finger (C3HC4-type RING finger) family protein	0.0429386	up	1.42972		AT2G18420	gibberellin-responsive protein, putative similar to SP|P46689 Gibberellin-regulated protein 1 precursor {Arabidopsis thaliana}; contains Pfam profile PF02704: Gibberellin regulated protein	0.000150885	6.47385e-05	down	-2.57697
103	AT4G21870	26.5 kDa class P-related heat shock protein (HSP26.5-P)	up	2.055	0.00244425	yes		AT2G20670	expressed protein	up	2.01201	0.000128568			AT3G22780	TSO1 (CHINESE FOR 'UGLY'); transcription factor	0.0466292	up	1.43219		AT2G19770	profilin 4 (PRO4) (PFN4) identical to profilin 4 SP:Q38905 GI:1353768 from [Arabidopsis thaliana]	6.72314e-05	2.88463e-05	down	-2.57018
104	AT2G31810	acetolactate synthase small subunit, putative	up	2.10546	0.00089497	yes		AT1G25550	myb family transcription factor	up	2.02081	0.000103229			AT3G15610	transducin family protein / WD-40 repeat family protein	0.041191	up	1.45958		AT1G48940	plastocyanin-like domain-containing protein	0.0064712	0.00277653	down	-2.5585
105	AT1G58180	carbonic anhydrase family protein / carbonate dehydratase family protein	up	2.13232	0.000522825			AT3G45160	expressed protein	up	2.04027	6.34726e-05			AT4G33220	pectinesterase family protein	0.0356441	up	1.55367		AT1G31760	SWIB complex BAF60b domain-containing protein contains Pfam profile PF02201: BAF60b domain of the SWIB complex	3.06783e-05	1.31628e-05	down	-2.55839
106	AT5G22920	zinc finger (C3HC4-type RING finger) family protein	up	2.20937	0.000110897	yes		AT1G70290	trehalose-6-phosphate synthase, putative	up	2.04555	5.56019e-05			AT4G38700	disease resistance-responsive family protein	0.0353007	up	1.75777		AT4G13230	late embryogenesis abundant domain-containing protein / LEA domain-containing protein similar to late embryogenesis abundant protein [Picea glauca] GI:1161171; contains Pfam profile PF02987: Late embryogenesis abundant protein	0.000383425	0.000164512	down	-2.54605
107	AT4G19530	disease resistance protein (TIR-NBS-LRR class), putative	up	2.21652	9.59751e-05	yes		AT5G49450	bZIP family transcription factor	up	2.04592	5.50991e-05			AT1G69830	AMY3/ATAMY3 (ALPHA-AMYLASE-LIKE 3); alpha-amylase	0.0430796	up	1.79709		AT4G29340	profilin 3 (PRO3) (PFN3) identical to profilin 3 SP:Q38904 GI:1353765 from [Arabidopsis thaliana]	0.000152743	6.5536e-05	down	-2.54481
108	AT5G18670	beta-amylase, putative (BMY3) / 1,4-alpha-D-glucan maltohydrolase, putative	up	2.21953	9.03187e-05	yes		AT3G19030	expressed protein	up	2.05362	4.54253e-05			AT1G20390	transposable element gene	0.0353007	up	3.5296		AT4G18190	purine permease family protein similar to purine permease [Arabidopsis thaliana] GI:7620007; contains Pfam profile PF03151: Domain of unknown function, DUF250	0.000536918	0.00023037	down	-2.52933
109	AT5G41080	glycerophosphoryl diester phosphodiesterase family protein	up	2.26399	3.66952e-05	yes		AT4G01250	WRKY family transcription factor	up	2.05842	4.0271e-05			AT5G04200	ATMC9 (METACASPASE 9); caspase/ cysteine-type peptidase	0.0410325	up	6.58951		AT5G07420	pectinesterase family protein contains Pfam profile: PF01095 pectinesterase	0.000151849	6.51523e-05	down	-2.52756
110	AT3G23030	auxin-responsive protein / indoleacetic acid-induced protein 2 (IAA2)	up	2.26523	3.57845e-05	yes		AT3G61890	homeobox-leucine zipper protein 12 (HB-12)	up	2.07053	2.76e-05	yes		AT3G21720	isocitrate lyase, putative	0.0106528	up	8.05673		AT1G23240	caleosin-related family protein similar to caleosin GB:AAF13743 GI:6478218 from [Sesamum indicum]; similar to Ca+2-binding EF hand protein GB:AAB71227 [Glycine max]; contains Pfam profileáPF05042: Caleosin related protein	0.000123538	5.30053e-05	down	-2.52602
111	AT3G16000	matrix-localized MAR DNA-binding protein-related	up	2.27629	2.85904e-05			AT5G61590	AP2 domain-containing transcription factor family protein	up	2.10151	1.36026e-05			AT3G30720	unknown protein	0.0141626	up	8.82745		AT5G17480	polcalcin, putative / calcium-binding pollen allergen, putative similar to polcalcin Bra r 2/Bra n 2 (Calcium-binding pollen allergen Bra r 2/Bra n 2) SP:Q39406 from [Brassica napus]	0.000556292	0.000238683	down	-2.52392
112	AT1G54740	expressed protein	up	2.31601	1.27466e-05	yes		AT4G21870	26.5 kDa class P-related heat shock protein (HSP26.5-P)	up	2.12037	8.44245e-06	yes		AT5G26270	unknown protein	0.0116759	up	10.7475		AT5G50630	nodulin family protein similar to nodulin-like protein [Arabidopsis thaliana] GI:3329368, nodule-specific protein Nlj70 [Lotus japonicus] GI:3329366	3.45557e-05	1.48265e-05	down	-2.52382
113	AT1G54410	dehydrin family protein	up	2.31795	1.22544e-05	yes		AT1G03850	glutaredoxin family protein	up	2.14397	4.6387e-06			AT5G09570	similar to unknown protein [Arabidopsis thaliana] (TAIR:AT5G64400.1); similar to unknown [Populus trichocarpa] (GB:ABK94558.1); contains InterPro domain CHCH (InterPro:IPR010625)	0.0430796	up	13.0034		AT4G10260	pfkB-type carbohydrate kinase family protein contains Pfam profile: PF00294 pfkB family carbohydrate kinase	0.000850016	0.000364708	down	-2.52034
114	AT3G61890	homeobox-leucine zipper protein 12 (HB-12) / HD-ZIP transcription factor 12	up	2.40728	1.97929e-06	yes		AT2G15890	expressed protein	up	2.14576	4.43345e-06									AT1G56360	calcineurin-like phosphoesterase family protein contains Pfam profile: PF00149 calcineurin-like phosphoesterase	0.0154127	0.00661299	down	-2.51046
115	AT5G09570	expressed protein	up	2.42577	1.35592e-06	yes		AT3G50970	dehydrin xero2 (XERO2) / low-temperature-induced protein LTI30	up	2.15846	2.85e-06	yes								AT3G42960	alcohol dehydrogenase (ATA1) identical to alcohol dehydrogenase (ATA1) GI:2501781 from [Arabidopsis thaliana]	5.69583e-05	2.44385e-05	down	-2.50436
116	AT5G55660	GTP binding / RNA binding, putative	up	2.46306	6.31912e-07			AT2G20670	expressed protein	up	2.17133	2.31321e-06									AT3G07850	exopolygalacturonase / galacturan 1,4-alpha-galacturonidase / pectinase identical to SP|P49063 Exopolygalacturonase clone GBGA483 precursor (EC 3.2.1.67) (ExoPG) (Galacturan 1,4-alpha-galacturonidase) {Arabidopsis thaliana}	9.98479e-05	4.28407e-05	down	-2.49959
117	AT5G40450	expressed protein	up	2.492	3.49277e-07			AT3G23030	auxin-responsive protein / indoleacetic acid-induced protein 2 (IAA2)	up	2.17347	2.27e-06	yes								AT1G74870	expressed protein contains similarity to hypothetical proteins	0.00282118	0.00121045	down	-2.49914
118	AT3G22840	chlorophyll A-B binding family protein / early light-induced protein (ELIP)	up	2.71147	3.86958e-09			AT4G27520	plastocyanin-like domain-containing protein	up	2.17771	1.96577e-06									AT2G29790	expressed protein	0.000219553	9.42014e-05	down	-2.49225
119	AT3G01440	oxygen evolving enhancer 3 (PsbQ) family protein	up	2.7261	2.86594e-09	yes		AT4G03510	zinc finger (C3HC4-type RING finger) family protein (RMA1)	up	2.21281	8.02062e-07									AT1G80660	ATPase 9, plasma membrane-type, putative / proton pump 9, putative / proton-exporting ATPase, putative strong similarity to SP|Q42556 ATPase 9, plasma membrane-type (EC 3.6.3.6) (Proton pump 9) {Arabidopsis thaliana}; contains InterPro accession IPR001757: ATPase, E1-E2 type	0.000209105	8.97184e-05	down	-2.49176
120	AT4G26630	GTP binding / RNA binding, putative	up	2.83047	3.40122e-10			AT5G43700	indoleacetic acid-induced protein 4 (IAA4) / auxin-induced protein (AUX2-11)	up	2.27359	1.68689e-07	yes								AT5G50790	nodulin MtN3 family protein similar to MtN3 GI:1619602 (root nodule development) from [Medicago truncatula]	0.000277427	0.000119033	down	-2.4907
121	AT4G35770	senescence-associated protein (SEN1)	up	2.84159	2.67637e-10	yes		AT3G15500	no apical meristem (NAM) family protein (NAC3)	up	2.27562	1.60116e-07									AT1G30350	pectate lyase family protein similar to pectate lyase GP:14289169 from [Salix gilgiana];contains Pfam profile: PF00544: Pectate lyase	0.000173977	7.46466e-05	down	-2.48503
122	AT2G18193	AAA-type ATPase family protein	up	3.1448	0			AT1G54410	dehydrin family protein	up	2.2974	1.11e-07	yes								AT5G26110	expressed protein	5.69583e-05	2.44385e-05	down	-2.48405
123	AT2G21640	expressed protein	up	3.88389	0	yes		AT1G02660	lipase class 3 family protein	up	2.29354	1.00936e-07									AT2G28355	expressed protein contains similarity to anther-specific protein GI:1448935 from [Brassica rapa]	0.000541064	0.000232149	down	-2.47984
124								AT3G01440	oxygen evolving enhancer 3 (PsbQ) family protein	up	2.32197	4.85103e-08	yes								AT1G20150	subtilase family protein similar to subtilisin-type protease precursor GI:14150446 from [Glycine max]	6.01423e-05	2.58047e-05	down	-2.4783
125								AT5G19190	expressed protein	up	2.37278	1.30494e-08									AT1G23250	caleosin-related similar to calcium-binding RD20 protein [Arabidopsis thaliana] GI:10862968, caleosin GB:AAF13743 GI:6478218 from [Sesamum indicum]	0.000332778	0.000142782	down	-2.47586
126								AT5G63160	speckle-type POZ protein-related	up	2.38	1.08273e-08									AT3G47870	LOB domain family protein / lateral organ boundaries domain family protein (LBD27) identical to SP|Q9STS6 Putative LOB domain protein 27 {Arabidopsis thaliana}; similar to lateral organ boundaries (LOB) domain-containing proteins from Arabidopsis thaliana	8.01199e-05	3.43762e-05	down	-2.46726
127								AT4G19530	disease resistance protein (TIR-NBS-LRR class), putative	up	2.38182	1.03262e-08	yes								AT1G58380	40S ribosomal protein S2 (RPS2A) similar to ribosomal protein S2 GI:939717 from (Urechis caupo)	5.41307e-05	2.32253e-05	down	-2.46673
128								AT5G20250	raffinose synthase family protein / seed imbibition protein, putative (din10)	up	2.38272	1.0092e-08									AT2G23800	geranylgeranyl pyrophosphate synthase (GGPS2) (GGPS5) / GGPP synthetase / farnesyltranstransferase identical to GB:U44876; sequence disagrees at N-Terminus, sequence submitted has been confirmed from three electropherograms.	0.000207635	8.90877e-05	down	-2.46294
129								AT5G06690	thioredoxin family protein	up	2.42127	3.71438e-09									AT1G55475	expressed protein	0.00218102	0.00093579	down	-2.46269
130								AT1G54740	expressed protein	up	2.43674	2.48896e-09	yes								AT1G54840	expressed protein	6.25975e-05	2.68581e-05	down	-2.46235
131								AT4G32480	expressed protein	up	2.44948	1.78639e-09									AT5G61720	expressed protein predicted protein, Arabidopsis thaliana	0.000178835	7.67308e-05	down	-2.45074
132								AT2G17880	DNAJ heat shock protein, putative	up	2.54561	1.4705e-10									AT4G13560	late embryogenesis abundant domain-containing protein / LEA domain-containing protein similar to LEA protein [Cicer arietinum] GI:2909420; contains Pfam profile PF02987: Late embryogenesis abundant protein	0.000215825	9.26018e-05	down	-2.45038
133								AT2G18700	glycosyl transferase family 20 / trehalose-phosphatase family protein	up	2.58974	4.90168e-11	yes								AT1G75930	family II extracellular lipase 6 (EXL6) EXL6 (PMID:11431566); similar to anter-specific proline-rich protein (APG) SP:P40602 [Arabidopsis thaliana]	8.09262e-05	3.47222e-05	down	-2.44391
134								AT5G09570	expressed protein	up	2.64305	1.08926e-11	yes								AT5G07475	plastocyanin-like domain-containing protein contains plastocyanin-like domain Pfam:PF02298	0.000469862	0.000201599	down	-2.43308
135								AT5G18670	beta-amylase (BMY3) / 1,4-alpha-D-glucan maltohydrolase, putative	up	2.69414	5.44631e-12	yes								AT5G60030	expressed protein	4.49731e-05	1.92962e-05	down	-2.43021
136								AT3G06070	expressed protein	up	2.70308	0									AT1G26710	expressed protein	0.000144862	6.21546e-05	down	-2.42965
137								AT5G41080	glycerophosphoryl diester phosphodiesterase family protein	up	2.82159	0	yes								AT1G47980	expressed protein	0.00660201	0.00283266	down	-2.42789
138								AT5G22920	zinc finger (C3HC4-type RING finger) family protein	up	2.865	0	yes								AT2G38905	hydrophobic protein, putative / low temperature and salt responsive protein, putative strong similarity to SP|Q9ZNQ7 Hydrophobic protein RCI2A (Low temperature and salt responsive protein LTI6A) {Arabidopsis thaliana}; contains Pfam profile PF01679: Uncharacterized protein family	0.000638701	0.000274041	down	-2.42758
139								AT4G35770	senescence-associated protein (SEN1)	up	2.86791	0	yes								AT3G52810	purple acid phosphatase (PAP21) identical to purple acid phosphatase GI:20257492 from [Arabidopsis thaliana]; contains Pfam profile PF00149: Ser/Thr protein phosphatase	0.000178835	7.67308e-05	down	-2.41244
140								AT2G21640	expressed protein	up	2.92817	0	yes								AT3G21930	receptor-like protein kinase-related contains Pfam profile: PF01657 Domain of unknown function that is usually associated with protein kinase domain Pfam:PF00069; similar to receptor-like protein kinase 4 (GI:13506745) and receptor-like protein kinase 5 (GI:13506747) [Arabidopsis thaliana]	0.000322414	0.000138335	down	-2.40962
141								AT3G15460	brix domain-containing protein	up	3.10393	0	yes								AT4G36850	PQ-loop repeat family protein / transmembrane family protein similar to SP|Q10482 Seven transmembrane protein 1 {Schizosaccharomyces pombe}; contains Pfam profile PF04193: PQ loop repeat	0.00212384	0.000911255	down	-2.4082
142								AT3G61060	F-box family protein / lectin-related	up	3.23516	0									AT1G23570	expressed protein contains Pfam profile PF02713: Domain of unknown function DUF220	6.47441e-05	2.77791e-05	down	-2.4062
143																					AT1G68540	oxidoreductase family protein similar to cinnamoyl CoA reductase [Eucalyptus gunnii, gi:2058311], cinnamyl-alcohol dehydrogenase, E. gunnii [gi:1143445], CPRD14 protein, Vigna unguiculata [gi:1854445]	0.00158196	0.000678756	down	-2.4047
144																					AT1G50310	monosaccharide transporter (STP9) identical to monosaccharide transporter STP9 protein [Arabidopsis thaliana] GI:15487254; contains Pfam profile PF00083: major facilitator superfamily protein	0.00450246	0.00193183	down	-2.39724
145																					AT1G74540	cytochrome P450, putative similar to cytochrome P450 GB:O48922 [Glycine max]; contains Pfam profile: PF00067 cytochrome P450	0.000214138	9.1878e-05	down	-2.39281
146																					AT1G62930	pentatricopeptide (PPR) repeat-containing protein contains Pfam profile PF01535: PPR repeat	8.67063e-05	3.72022e-05	down	-2.38637
147																					AT4G25040	integral membrane family protein contains TIGRFAM TIGR01569 : plant integral membrane protein TIGR01569; contains Pfam PF04535 : Domain of unknown function (DUF588)	0.000751784	0.000322561	down	-2.38091
148																					AT1G77300	SET domain-containing protein similar to huntingtin interacting protein 1 [Homo sapiens] GI:12697196; contains Pfam profile PF00856: SET domain	4.4771e-05	1.92094e-05	down	-2.38021
149																					AT4G18320	hypothetical protein	0.000113891	4.88661e-05	down	-2.37647
150																					AT5G50580	SUMO activating enzyme, putative nearly identical to SUMO activating enzyme 1b [Arabidopsis thaliana] GI:22652852; nearly identical to At5g50680; contains Pfam profile PF00899: ThiF family	5.69583e-05	2.44385e-05	down	-2.37085
151																					AT2G04630	DNA-directed RNA polymerase II, putative similar to SP|Q24320 DNA-directed RNA polymerase II 14.4 kDa polypeptide (EC 2.7.7.6) (RPB6) {Drosophila melanogaster}; contains Pfam profile PF01192: RNA polymerases K / 14 to 18 kDa subunit	6.01423e-05	2.58047e-05	down	-2.36877
152																					AT1G15460	anion exchange family protein member of the PF|00955 Anion exchanger family	0.000920087	0.000394772	down	-2.36836
153																					AT4G01915	expressed protein	6.11128e-05	2.6221e-05	down	-2.36783
154																					AT5G49070	beta-ketoacyl-CoA synthase family protein similar to very-long-chain fatty acid condensing enzyme CUT1 [GI:5001734], beta-ketoacyl-CoA synthase [Simmondsia chinensis][GI:1045614]	0.000215825	9.26018e-05	down	-2.36199
155																					AT1G13710	cytochrome P450 family protein similar to cytochrome P450 78A1 (SP:P48420) GI:349717 from [Zea mays]	6.01423e-05	2.58047e-05	down	-2.35311
156																					AT2G16210	transcriptional factor B3 family protein contains Pfam profile PF02362: B3 DNA binding domain	0.000107293	4.6035e-05	down	-2.35071
157																					AT2G42940	DNA-binding family protein contains a AT hook motif (DNA binding motifs with a preference for A/T rich regions), Pfam:PF02178	0.00757545	0.00325032	down	-2.35038
158																					AT5G40370	glutaredoxin, putative similar to glutaredoxin [Ricinus communis] SWISS-PROT:P55143	4.33495e-05	1.85995e-05	down	-2.3471
159																					AT5G13380	auxin-responsive GH3 family protein similar to auxin-responsive GH3 product [Glycine max] GI:18591; contains Pfam profile PF03321: GH3 auxin-responsive promoter	0.000144171	6.18579e-05	down	-2.34332
160																					AT1G23670	expressed protein contains Pfam profile PF02713: Domain of unknown function DUF220	0.000398303	0.000170896	down	-2.33769
161																					AT5G07530	glycine-rich protein (GRP17) olesin; glycine-rich protein 17 (GRP17) PMID:11431566; function: pollen recognition (PMID:10655594)	4.49731e-05	1.92962e-05	down	-2.33474
162																					AT5G62320	myb family transcription factor (MYB99) contains PFAM profile: myb DNA binding domain PF00249	0.000238104	0.000102161	down	-2.33239
163																					AT4G20050	expressed protein C65DMY30S	8.77537e-05	3.76516e-05	down	-2.32928
164																					AT2G26400	acireductone dioxygenase (ARD/ARD') family protein similar to iron-deficiency induced gene [Hordeum vulgare] GI:14522834, SIPL [Homo sapiens] GI:16551383; contains Pfam profile PF03079: ARD/ARD' family	0.000454152	0.000194858	down	-2.32822
165																					AT5G08030	glycerophosphoryl diester phosphodiesterase family protein similar to glycerophosphodiester phosphodiesterase [Borrelia hermsii] GI:1399038; contains Pfam profile PF03009: Glycerophosphoryl diester phosphodiesterase family	0.00546129	0.00234322	down	-2.32705
166																					AT4G28160	hydroxyproline-rich glycoprotein family protein similar to Putative cell wall protein precursor (Swiss-Prot:P47925) [Arabidopsis thaliana]	0.00356609	0.00153006	down	-2.32655
167																					AT4G29980	expressed protein	0.000472045	0.000202536	down	-2.32232
168																					AT1G32250	calmodulin, putative similar to calmodulin GB:M59770 GI:160127 from (Plasmodium falciparum); contains INTERPRO:IPR002048 calcium-binding EF-hand domain	0.000171933	7.37694e-05	down	-2.31801
169																					AT1G77520	O-methyltransferase family 2 protein similar to caffeic acid 3-O-methyltransferase GB:O23760 [Clarkia breweri], [SP|Q00763] [Populus tremuloides]	0.00201082	0.000862763	down	-2.3093
170																					AT3G02030	hydrolase, alpha/beta fold family protein contains Pfam profile PF00561: hydrolase, alpha/beta fold family; contains non-consensus splice site (GC) at intron 10	0.00236398	0.00101429	down	-2.29592
171																					AT1G24600	expressed protein	0.000454152	0.000194858	down	-2.28183
172																					AT3G14040	exopolygalacturonase / galacturan 1,4-alpha-galacturonidase / pectinase identical to exopolygalacturonase [Arabidopsis thaliana] GI:311962; nearly identical to SP|P49063 Exopolygalacturonase clone GBGA483 precursor (EC 3.2.1.67) (ExoPG) (Galacturan 1,4-alpha-galacturonidase) {Arabidopsis thaliana}	7.27439e-05	3.12115e-05	down	-2.28161
173																					AT3G58240	meprin and TRAF homology domain-containing protein / MATH domain-containing protein similar to ubiquitin-specific protease 12 [Arabidopsis thaliana] GI:11993471; contains Pfam profile PF00917: MATH domain	0.021783	0.00934622	down	-2.27773
174																					AT2G46860	inorganic pyrophosphatase, putative [soluble] / pyrophosphate phospho-hydrolase, putative / PPase, putative strong similarity to SP|Q43187 Soluble inorganic pyrophosphatase (EC 3.6.1.1) (Pyrophosphate phospho- hydrolase) (PPase) {Solanum tuberosum}; contains Pfam profile PF00719: inorganic pyrophosphatase	9.77183e-05	4.1927e-05	down	-2.273
175																					AT4G10270	wound-responsive family protein similar to wound induced protein (GI:19320) [Lycopersicon esculentum]	0.000325809	0.000139792	down	-2.27104
176																					AT1G17710	expressed protein	0.00679984	0.00291754	down	-2.26947
177																					AT1G63060	expressed protein	0.00217207	0.000931946	down	-2.26692
178																					AT3G06220	transcriptional factor B3 family protein contains Pfam profile PF02362: B3 DNA binding domain	6.00651e-05	2.57715e-05	down	-2.26265
179																					AT5G07410	pectinesterase family protein contains Pfam profile: PF01095 pectinesterase	0.000341221	0.000146404	down	-2.25183
180																					AT5G03350	legume lectin family protein contains Pfam domain, PF00139: Legume lectins beta domain	0.000285784	0.000122618	down	-2.25111
181																					AT4G28088	hydrophobic protein, putative / low temperature and salt responsive protein, putative similar to Hydrophobic protein RCI2A (Low temperature and salt responsive protein LTI6A) GI:15214251	0.000791546	0.000339621	down	-2.24847
182																					AT5G61630	hypothetical protein various predicted proteins, Arabidopsis thaliana	0.00117851	0.00050565	down	-2.23994
183																					AT4G35650	isocitrate dehydrogenase, putative / NAD+ isocitrate dehydrogenase, putative strong similarity to NAD+ dependent isocitrate dehydrogenase subunit 1 [Arabidopsis thaliana] GI:1766046	0.00033737	0.000144752	down	-2.23894
184																					AT5G37410	hypothetical protein contains Pfam PF04510: Family of unknown function (DUF577); common family comprised of At5g37410, At5g37400, At5g37920, At5g37460, At5g37650, At5g37470, At5g37420, At5g37430	0.00212445	0.000911517	down	-2.23782
185																					AT3G59510	leucine-rich repeat family protein contains leucine rich-repeat domains Pfam:PF00560, INTERPRO:IPR001611; contains some similarity to Hcr2-5D [Lycopersicon esculentum] gi|3894393|gb|AAC78596	0.000628867	0.000269821	down	-2.23469
186																					AT3G55240	expressed protein	9.95242e-05	4.27018e-05	down	-2.23327
187																					AT3G02480	ABA-responsive protein-related similar to ABA-inducible protein [Fagus sylvatica] GI:3901016, cold-induced protein kin1 [Brassica napus] GI:167146	0.000921913	0.000395556	down	-2.23139
188																					AT3G58220	meprin and TRAF homology domain-containing protein / MATH domain-containing protein weak similarity to ubiquitin-specific protease 12 [Arabidopsis thaliana] GI:11993471; contains Pfam profile PF00917: MATH domain	0.000325825	0.000139798	down	-2.23107
189																					AT3G50570	hydroxyproline-rich glycoprotein family protein contains proline-rich protein domains, INTERPRO:IPR000694	0.000219553	9.42014e-05	down	-2.23103
190																					AT1G52680	late embryogenesis abundant protein-related / LEA protein-related low similarity to late embryogenesis abundant proteins from [Brassica napus] SP|P13934, [Cicer arietinum] GI:2909420	0.000860003	0.000368993	down	-2.22796
191																					AT5G14980	esterase/lipase/thioesterase family protein low similarity to monoglyceride lipase from [Homo sapiens] GI:14594904, [Mus musculus] GI:2632162; contains Interpro entry IPR000379	0.00221126	0.000948764	down	-2.21656
192																					AT3G28980	expressed protein	0.000178301	7.65019e-05	down	-2.21383
193																					AT3G07820	polygalacturonase 3 (PGA3) / pectinase identical to polygalacturonase [Arabidopsis thaliana] GI:3152948	0.000106073	4.55117e-05	down	-2.21355
194																					AT4G02140	expressed protein	0.00422716	0.00181371	down	-2.21328
195																					AT3G28830	expressed protein	9.42936e-05	4.04576e-05	down	-2.21115
196																					AT4G07380	hypothetical protein	0.000142203	6.10138e-05	down	-2.2109
197																					AT4G16270	peroxidase 40 (PER40) (P40) identical to SP|O23474 Peroxidase 40 precursor (EC 1.11.1.7) (Atperox P40) {Arabidopsis thaliana}	0.000464797	0.000199426	down	-2.20672
198																					AT1G59510	expressed protein	0.00031073	0.000133322	down	-2.20637
199																					AT5G59845	gibberellin-regulated family protein similar to SP|P27057 GAST1 protein precursor {Lycopersicon esculentum}; contains Pfam profile PF02704: Gibberellin regulated protein	6.25975e-05	2.68581e-05	down	-2.20543
200																					AT5G07600	oleosin / glycine-rich protein	4.29092e-05	1.84106e-05	down	-2.19952
201																					AT3G52130	protease inhibitor/seed storage/lipid transfer protein (LTP) family protein similar to cysteine-rich 5B protein - Lycopersicon esculentum, PIR2:S39552 [GI:415833]; contains Pfam protease inhibitor/seed storage/LTP family domain PF00234	0.000280924	0.000120533	down	-2.19513
202																					AT5G50680	SUMO activating enzyme 1b (SAE1b) identical to SUMO activating enzyme 1b [Arabidopsis thaliana] GI:22652852; nearly identical to At5g50580; contains Pfam profile PF00899: ThiF family	4.48133e-05	1.92276e-05	down	-2.19099
203																					AT3G17760	glutamate decarboxylase, putative similar to glutamate decarboxylase GB:Q07346 [Petunia x hybrida] (J. Biol. Chem. 268 (26), 19610-19617 (1993))	0.0036189	0.00155272	down	-2.19015
204																					AT4G35010	glycosyl hydrolase family 35 protein similar to beta-galactosidase BG1 GI:15081596 from [Vitis vinifera]	0.00016889	7.24639e-05	down	-2.18883
205																					AT4G20710	hypothetical protein	0.000175249	7.51922e-05	down	-2.18404
206																					AT1G30020	expressed protein contains Pfam profile PF04398: Protein of unknown function, DUF538	0.000527101	0.000226158	down	-2.18153
207																					AT5G50530	CBS domain-containing protein / octicosapeptide/Phox/Bemp1 (PB1) domain-containing protein contains Pfam profiles: PF00571 CBS domain, PF00564: PB1 domain	0.00225506	0.000967557	down	-2.17873
208																					AT1G02800	endo-1,4-beta-glucanase / cellulase (CEL2) identical to endo-1,4-beta glucanase; ATCEL2 GI:3132891 from [Arabidopsis thaliana]	0.000227952	9.78052e-05	down	-2.17517
209																					AT3G08560	vacuolar ATP synthase subunit E, putative / V-ATPase E subunit, putative / vacuolar proton pump E subunit, putative similar to SP|Q39258 Vacuolar ATP synthase subunit E (EC 3.6.3.14) (V-ATPase E subunit) (Vacuolar proton pump E subunit) {Arabidopsis thaliana}; contains Pfam profile PF01991: ATP synthase (E/31 kDa) subunit	0.00894897	0.00383964	down	-2.17233
210																					AT2G23170	auxin-responsive GH3 family protein similar to auxin-responsive GH3 product [Glycine max] GI:18591; contains Pfam profile PF03321: GH3 auxin-responsive promoter	7.77774e-05	3.33712e-05	down	-2.1655
211																					AT3G52160	beta-ketoacyl-CoA synthase family protein beta-ketoacyl-CoA synthase - Simmondsia chinensis,PID:g1045614	0.0101662	0.00436193	down	-2.16441
212																					AT2G37700	CER1 protein, putative similar to CER1 GI:1199467 and maize gl1 homolog (glossy1 locus) GI:1209703 from [Arabidopsis thaliana]; may be involved in wax biosynthesis; contains a SUR2-type hydroxylase/desaturase catalytic domain (PS50242)	0.000404578	0.000173588	down	-2.16405
213																					AT1G47350	F-box family protein-related contains TIGR01640: F-box protein interaction domain	0.000207635	8.90877e-05	down	-2.1602
214																					AT5G07430	pectinesterase family protein contains Pfam profile: PF01095 pectinesterase	0.000766816	0.00032901	down	-2.16017
215																					AT1G75030	pathogenesis-related thaumatin family protein identical to thaumatin-like protein [Arabidopsis thaliana] GI:2435406; contains Pfam profile: PF00314 Thaumatin family	0.000850016	0.000364708	down	-2.15436
216																					AT3G28820	expressed protein ; expression supported by MPSS	0.000711021	0.000305071	down	-2.15435
217																					AT2G42660	myb family transcription factor contains Pfam profile: PF00249 myb-like DNA-binding domain	0.000156049	6.69544e-05	down	-2.15369
218																					AT4G04460	aspartyl protease family protein contains Pfam profiles: PF00026 eukaryotic aspartyl protease, PF03489 surfactant protein B, PF05184 saposin-like type B, region 1	0.000134449	5.76868e-05	down	-2.15354
219																					AT4G11760	expressed protein	0.000357648	0.000153453	down	-2.15137
220																					AT1G67710	two-component responsive regulator family protein / response regulator family protein contains Pfam profile: PF00072 response regulator receiver domain; contains similarity to response regulator proteins from [Arabidopsis thaliana]	0.000495335	0.000212528	down	-2.14906
221																					AT1G54450	calcium-binding EF-hand family protein contains Pfam profile: PF00036 EF hand	0.00240073	0.00103005	down	-2.14854
222																					AT2G26030	F-box family protein contains F-box domain Pfam:PF00646	7.09315e-05	3.04339e-05	down	-2.14658
223																					AT3G05960	sugar transporter, putative similar to hexose transporter GI:5734440 GB:CAB52689 [Lycopersicon esculentum], Sugar carrier protein C [Ricinus communis] SP|Q41144, monosaccharide transporter [Nicotiana tabacum] GI:19885; contains Pfam profile PF00083: major facilitator superfamily protein	0.00804851	0.00345329	down	-2.14129
224																					AT5G27980	seed maturation family protein similar to SP|P09444 Late embryogenesis abundant protein D-34 (LEA D-34) {Gossypium hirsutum}; contains Pfam profile PF04927: Seed maturation protein	0.00058621	0.000251519	down	-2.14008
225																					AT4G03975	hypothetical protein	0.00455194	0.00195305	down	-2.13878
226																					AT2G21490	dehydrin family protein contains Pfam domain, PF00257: Dehydrin	0.00039915	0.000171259	down	-2.1373
227																					AT3G01270	pectate lyase family protein similar to pectate lyase P59 SP:P15722 from [Lycopersicon esculentum]	0.000306699	0.000131592	down	-2.13699
228																					AT3G17630	cation/hydrogen exchanger, putative (CHX19) similar to putative Na+/H+-exchanging protein GB:CAA23036 from [Arabidopsis thaliana]; monovalent cation:proton antiporter family 2 (CPA2) member, PMID:11500563	0.00341153	0.00146375	down	-2.13498
229																					AT3G53310	transcriptional factor B3 family protein contains Pfam profile PF02362: B3 DNA binding domain	0.000100787	4.32435e-05	down	-2.13313
230																					AT3G12470	expressed protein	6.01423e-05	2.58047e-05	down	-2.13139
231																					AT5G13825	hypothetical protein	0.000199416	8.55615e-05	down	-2.12799
232																					AT5G47635	expressed protein	0.00222487	0.000954602	down	-2.12702
233																					AT4G22090	pectate lyase family protein similar to pectate lyase 2 GP:6606534 from [Musa acuminata]	0.000141716	6.08046e-05	down	-2.12647
234																					AT2G41290	strictosidine synthase family protein similar to strictosidine synthase [Rauvolfia serpentina][SP|P15324]; contains strictosidine synthase domain PF03088	0.000336083	0.0001442	down	-2.12444
235																					AT2G24945	expressed protein	0.0218313	0.00936692	down	-2.12322
236																					AT1G15415	expressed protein very low similarity to LEA protein [Cicer arietinum] GI:2909420, seed maturation protein PM30 [Glycine max] GI:4838147	0.00203691	0.000873958	down	-2.12308
237																					AT3G24650	abscisic acid-insensitive protein 3 (ABI3) identical to abscisic acid-insensitive protein 3 GI:16146 SP:Q01593 from [Arabidopsis thaliana], (Plant Cell 4 (10), 1251-1261 (1992))	0.000414058	0.000177656	down	-2.12198
238																					AT2G41040	methyltransferase-related eak similarity to C5-O-methyltransferase (GI:5921167) [Streptomyces avermitilis]; weak similarity to Probable menaquinone biosynthesis methyltransferase (EC 2.1.1.-) (gerC2 protein homolog) (Swiss-Prot:P49016) [Lactococcus lactis]	5.43577e-05	2.33227e-05	down	-2.12138
239																					AT3G52620	hypothetical protein phosphate actyltransferase, Staphylococcus aureus, EMBL:SAU271496	0.000953065	0.000408922	down	-2.11524
240																					AT1G65050	meprin and TRAF homology domain-containing protein / MATH domain-containing protein low similarity to ubiquitin-specific protease 12 [Arabidopsis thaliana] GI:11993471; contains Pfam profile PF00917: MATH domain	0.000743824	0.000319145	down	-2.11411
241																					AT5G24820	aspartyl protease family protein low similarity to CND41, chloroplast nucleoid DNA binding protein [Nicotiana tabacum] GI:2541876; contains Pfam profile PF00026: Eukaryotic aspartyl protease	0.00737088	0.00316255	down	-2.11386
242																					AT1G23680	hypothetical protein contains Pfam profile PF02713: Domain of unknown function DUF220	0.00204288	0.000876519	down	-2.11277
243																					AT3G01250	expressed protein	0.000480713	0.000206255	down	-2.11245
244																					AT2G16760	expressed protein	0.00022517	9.66116e-05	down	-2.11229
245																					AT1G02790	exopolygalacturonase / galacturan 1,4-alpha-galacturonidase (PGA3) / pectinase identical to SP|P49062 Exopolygalacturonase clone GBGE184 precursor (EC 3.2.1.67) (ExoPG) (Galacturan 1,4-alpha-galacturonidase) {Arabidopsis thaliana}	0.000186649	8.00835e-05	down	-2.10939
246																					AT5G22875	expressed protein	0.00250922	0.00107661	down	-2.10899
247																					AT3G52790	peptidoglycan-binding LysM domain-containing protein contains Pfam profile PF01476: LysM domain	0.000889691	0.000381731	down	-2.10413
248																					AT5G19580	glyoxal oxidase-related contains similarity to glyoxal oxidase precursor [Phanerochaete chrysosporium] gi|1050302|gb|AAA87594	8.01199e-05	3.43762e-05	down	-2.10226
249																					AT1G71130	AP2 domain-containing transcription factor, putative	0.000171247	7.34752e-05	down	-2.10219
250																					AT1G69940	pectinesterase family protein contains Pfam profile: PF01095 pectinesterase	0.00103264	0.000443064	down	-2.09877
251																					AT2G32890	hypothetical protein	0.000115048	4.93624e-05	down	-2.09406
252																					AT5G03330	OTU-like cysteine protease family protein contains Pfam profile PF02338: OTU-like cysteine protease	8.01199e-05	3.43762e-05	down	-2.09234
253																					AT1G61410	tolA protein-related contains weak similarity to Swiss-Prot:P19934 TolA protein [Escherichia coli]	0.00236398	0.00101429	down	-2.08994
254																					AT3G42820	hypothetical protein hypothetical proteins - Arabidopsis thaliana	0.0188356	0.00808161	down	-2.08892
255																					AT3G28990	hypothetical protein	0.00022517	9.66116e-05	down	-2.08651
256																					AT5G20710	beta-galactosidase, putative / lactase, putative strong similarity to beta-galactosidase precursor (EC 3.2.1.23) (Lactase) SP:P49676 from [Brassica oleracea]	0.00117176	0.000502755	down	-2.08567
257																					AT4G11900	S-locus lectin protein kinase family protein contains Pfam domains, PF00954: S-locus glycoprotein family, PF00069: Protein kinase domain, and PF01453: Lectin (probable mannose binding)	0.000569214	0.000244227	down	-2.08542
258																					AT5G07540	glycine-rich protein (GRP16) oleosin; glycine-rich protein 16 (GRP16) PMID:11431566	5.69583e-05	2.44385e-05	down	-2.08465
259																					AT4G35120	kelch repeat-containing F-box family protein contains F-box domain Pfam:PF00646 and Kelch motif Pfam:PF01344	0.000194336	8.33817e-05	down	-2.08048
260																					AT3G01230	expressed protein	7.20576e-05	3.0917e-05	down	-2.07859
261																					AT2G21430	cysteine proteinase A494, putative / thiol protease, putative identical to SP:P43295 Probable cysteine proteinase A494 precursor [Arabidopsis thaliana]; strong similarity to cysteine proteinase RD19A (thiol protease) GI:435618, SP:P43296 from [Arabidopsis thaliana]	0.000382508	0.000164119	down	-2.07448
262																					AT2G05630	autophagy 8d (APG8d) identical to autophagy 8d [Arabidopsis thaliana] GI:19912157; contains Pfam profile PF02991: Microtubule associated protein 1A/1B, light chain 3	9.26632e-05	3.97581e-05	down	-2.07231
263																					AT3G17220	invertase/pectin methylesterase inhibitor family protein similar to SP|P83326 Pectinesterase inhibitor (Pectin methylesterase inhibitor) (PMEI) {Actinidia chinensis}; contains Pfam profile PF04043: Plant invertase/pectin methylesterase inhibitor	0.00171096	0.000734102	down	-2.06649
264																					AT5G11380	1-deoxy-D-xylulose 5-phosphate synthase, putative / 1-deoxyxylulose-5-phosphate synthase, putative / DXP-synthase, putative similar to 1-deoxy-D-xylulose 5-phosphate synthase 1 [Medicago truncatula] GI:21322713; contains Pfam profiles PF02779: Transketolase, pyridine binding domain, PF02780: Transketolase, C-terminal domain	7.27439e-05	3.12115e-05	down	-2.06207
265																					AT3G46750	hypothetical protein	0.00477628	0.00204931	down	-2.06046
266																					AT1G23970	expressed protein contains Pfam profile PF04776: Protein of unknown function (DUF626)	0.000536405	0.00023015	down	-2.06045
267																					AT4G20460	NAD-dependent epimerase/dehydratase family protein similar to UDP-galactose 4-epimerase from Cyamopsis tetragonoloba GI:3021357 [EMBL:AJ005082], Bacillus subtilis SP|P55180; contains Pfam profile PF01370 NAD dependent epimerase/dehydratase family	0.000142203	6.10138e-05	down	-2.05869
268																					AT3G28790	expressed protein	0.00227571	0.000976416	down	-2.05538
269																					AT2G33810	squamosa promoter-binding protein-like 3 (SPL3) identical to squamosa-promoter binding protein like 3 [Arabidopsis thaliana] GI:2462081; contains Pfam profile PF03110: SBP domain	9.42936e-05	4.04576e-05	down	-2.05323
270																					AT1G71160	beta-ketoacyl-CoA synthase family protein similar to fatty acid elongase 3-ketoacyl-CoA synthase 1 GB:AAC99312, very-long-chain fatty acid condensing enzyme CUT1 [GI:5001734]	0.000446363	0.000191517	down	-2.04883
271																					AT4G08940	expressed protein	0.000414611	0.000177893	down	-2.04613
272																					AT5G60500	undecaprenyl pyrophosphate synthetase family protein / UPP synthetase family protein contains putative undecaprenyl diphosphate synthase domain [PF01255]; similar to S. cerevisiae dehydrodolichyl diphosphate synthetase (DEDOL-PP synthase)(Rer2)[SP|P35196], a cis-prenyltransferase	0.000744792	0.00031956	down	-2.04588
273																					AT5G42170	family II extracellular lipase, putative similar to family II lipase EXL3 [Arabidopsis thaliana] GI:15054386; contains InterPro Entry IPR001087 Lipolytic enzyme, G-D-S-L family	0.00544882	0.00233787	down	-2.04406
274																					AT3G13220	ABC transporter family protein contains Pfam profile: PF00005 ABC transporter; similar to white protein GB:Q27256 [Anopheles gambiae]	0.00207947	0.000892218	down	-2.04246
275																					AT4G19860	lecithin:cholesterol acyltransferase family protein / LACT family protein similar to lysosomal phospholipase A2 [Mus musculus] GI:18699602; contains Pfam profile PF02450: Lecithin:cholesterol acyltransferase (phosphatidylcholine-sterol acyltransferase)	0.000100873	4.32805e-05	down	-2.04126
276																					AT2G31220	basic helix-loop-helix (bHLH) family protein contains Pfam profile: PF00010 helix-loop-helix DNA-binding domain	0.00240426	0.00103157	down	-2.03937
277																					AT1G06280	LOB domain family protein / lateral organ boundaries domain family protein (LBD2) nearly identical to SP|Q9LNB9 Putative LOB domain protein 2 {Arabidopsis thaliana}; similar to lateral organ boundaries (LOB) domain-containing proteins from Arabidopsis thaliana	0.000536918	0.00023037	down	-2.03787
278																					AT2G01200	auxin-responsive AUX/IAA family protein contains Pfam profile: PF02309 AUX/IAA family	0.000983309	0.000421898	down	-2.03731
279																					AT4G08098	hypothetical protein	0.0119132	0.00511148	down	-2.03299
280																					AT3G28780	glycine-rich protein similar to H41 gene for histone protein GB:X15142 GI:3204 [Physarum polycephalum]	0.000133242	5.71688e-05	down	-2.03191
281																					AT1G54960	NPK1-related protein kinase, putative (ANP2) similar to protein kinase [Nicotiana tabacum] gi|456309|dbj|BAA05648; identical to cDNA NPK1-related protein kinase 2, partial cds GI:2342424	0.000202758	8.69952e-05	down	-2.02002
282																					AT1G66240	copper homeostasis factor, putative / copper chaperone, putative (CCH) similar to gi:3168840 contains Pfam profile PF00403: Heavy-metal-associated domain	8.01199e-05	3.43762e-05	down	-2.0188
283																					AT4G35770	senescence-associated protein (SEN1) identical to senescence-associated protein GI:1046270 from [Arabidopsis thaliana]	0.00319929	0.00137269	down	-2.01683
284																					AT1G24400	lysine and histidine specific transporter, putative similar to lysine and histidine specific transporter GI:2576361 from [Arabidopsis thaliana]; contains Pfam profile PF01490: Transmembrane amino acid transporter protein	0.00162218	0.000696014	down	-2.01467
285																					AT5G44400	FAD-binding domain-containing protein similar to SP|P30986 reticuline oxidase precursor (Berberine-bridge-forming enzyme) (BBE) (Tetrahydroprotoberberine synthase) [Eschscholzia californica]; contains PF01565 FAD binding domain	0.000458088	0.000196547	down	-2.01142
286																					AT4G22080	pectate lyase family protein similar to pectate lyase 2 GP:6606534 from [Musa acuminata]	0.00538672	0.00231122	down	-2.01015
287																					AT1G02850	glycosyl hydrolase family 1 protein contains Pfam PF00232 : Glycosyl hydrolase family 1 domain; TIGRFAM TIGR01233: 6-phospho-beta-galactosidase; similar to hydroxyisourate hydrolase (GI:19569603) [Glycine max]	0.000464797	0.000199426	down	-2.00928
288																					AT1G28670	lipase identical to lipase GB:AAA93262 GI:1145627 [Arabidopsis thaliana] (FEBS Lett. 377 (3), 475-480 (1995))	0.000518008	0.000222257	down	-2.00822
289																					AT5G14380	hydroxyproline-rich glycoprotein family protein identical to gi|4775268|emb|CAB42531	8.00697e-05	3.43547e-05	down	-2.00682
290																					AT3G51000	epoxide hydrolase, putative similar to epoxide hydrolase [Glycine max] GI:2764806; contains Pfam profile PF00561: hydrolase, alpha/beta fold family	0.000141716	6.08046e-05	down	-2.00609
291																					AT3G62170	pectinesterase family protein contains Pfam profiles: PF01095 pectinesterase, PF04043 plant invertase/pectin methylesterase inhibitor ;similar to pollen-specific pectin esterase GI:1620652 from [Brassica rapa subsp. pekinensis]	0.000159029	6.82328e-05	down	-2.00605
292																					AT4G28700	ammonium transporter, putative similar to SP|O04161 Ammonium transporter 1, member 2 (LeAMT1;2) {Lycopersicon esculentum}; contains Pfam profile PF00909: Ammonium Transporter Family	0.00116375	0.000499319	down	-2.00496
293																					AT4G37900	glycine-rich protein	0.000204155	8.75946e-05	down	-2.00411
294																					AT4G14780	protein kinase, putative similar to protein kinase ATMRK1 [Arabidopsis thaliana] gi|2351097|dbj|BAA22079	0.00800712	0.00343553	down	-2.0016
295																					AT1G28430	cytochrome P450, putative similar to cytochrome P450 (CYP93A1) GI:1435059 from [Glycine max]	0.000482113	0.000206855	down	-2.0011
296																					AT1G32780	alcohol dehydrogenase, putative similar to alcohol dehydrogenase GB:CAA37333 GI:297178 from [Solanum tuberosum]; contains Pfam zinc-binding dehydrogenase domain PF00107	0.00384907	0.00165148	down	-1.9992
297																					AT4G11030	long-chain-fatty-acid--CoA ligase, putative / long-chain acyl-CoA synthetase, putative similar to acyl-CoA synthetase (MF7P) gi:1617270 from Brassica napus	0.0114989	0.0049337	down	-1.99811
298																					AT3G63440	FAD-binding domain-containing protein / cytokinin oxidase family protein similar to cytokinin oxidase, Zea mays, EMBL:ZMY18377 [gi:3882018] [gi:3441978]	0.000464797	0.000199426	down	-1.99694
299																					AT1G35290	thioesterase family protein contains Pfam profile PF03061: thioesterase family protein	0.000788778	0.000338433	up	1.99601
300																					AT1G54400	heat shock family protein contains similarity to Swiss-Prot:P27397 18.0 kDa class I heat shock protein [Daucus carota]	0.00410136	0.00175973	up	1.99861
301																					AT5G63180	pectate lyase family protein similar to pectate lyase GP:14289169 from [Salix gilgiana]	0.000394333	0.000169192	up	1.99917
302																					AT4G08160	glycosyl hydrolase family 10 protein / carbohydrate-binding domain-containing protein ; contains Pfam profiles PF00331: Glycosyl hydrolase family 10, PF02018: Carbohydrate binding domain	0.00107479	0.000461149	up	2.00293
303																					AT1G08500	plastocyanin-like domain-containing protein	0.00367496	0.00157678	up	2.00519
304																					AT2G04041	hypothetical protein	0.00464663	0.00199368	up	2.0067
305																					AT3G48340	cysteine proteinase, putative similar to cysteine endopeptidase precursor [Ricinus communis] GI:2944446; contains Pfam profile PF00112: Papain family cysteine protease	0.000772916	0.000331627	up	2.00832
306																					AT1G35910	trehalose-6-phosphate phosphatase, putative similar to trehalose-6-phosphate phosphatase (AtTPPB) [Arabidopsis thaliana] GI:2944180; contains Pfam profile PF02358: Trehalose-phosphatase	0.010656	0.00457208	up	2.0124
307																					AT3G02020	aspartate kinase, lysine-sensitive, putative similar to aspartate kinase gi:2257743 (Arabidopsis thaliana)	0.000232971	9.99586e-05	up	2.01591
308																					AT4G12960	gamma interferon responsive lysosomal thiol reductase family protein / GILT family protein similar to SP|P13284 Gamma-interferon inducible lysosomal thiol reductase precursor {Homo sapiens}; contains Pfam profile PF03227: Gamma interferon inducible lysosomal thiol reductase (GILT)	0.000200726	8.61237e-05	up	2.01653
309																					AT2G03760	steroid sulfotransferase, putative strong similarity to steroid sulfotransferases from [Brassica napus] GI:3420008, GI:3420004, GI:3420006; contains Pfam profile PF00685: Sulfotransferase domain	0.00444875	0.00190878	up	2.01701
310																					AT5G57560	xyloglucan:xyloglucosyl transferase / xyloglucan endotransglycosylase / endo-xyloglucan transferase (TCH4) identical to xyloglucan endotransglycosylase TCH4 protein GI:886116	0.0229864	0.00986256	up	2.01996
311																					AT2G27395	cysteine protease-related contains similarity to senescence-specific cysteine protease GI:5823018 from [Brassica napus]	0.000990238	0.000424871	up	2.02056
312																					AT4G13770	cytochrome P450 family protein	0.000151849	6.51523e-05	up	2.03853
313																					AT4G15760	monooxygenase, putative (MO1) similar to GI:3426062	0.000628867	0.000269821	up	2.03887
314																					AT1G14870	expressed protein similar to PGPS/D12 [Petunia x hybrida] GI:4105794; contains Pfam profile PF04749: Protein of unknown function, DUF614	0.00124646	0.000534808	up	2.04099
315																					AT5G54610	ankyrin repeat family protein contains Pfam domain, PF00023: Ankyrin repeat	0.00297283	0.00127552	up	2.04182
316																					AT3G05900	neurofilament protein-related similar to NF-180 (GI:632549) [Petromyzon marinus] similar to Neurofilament triplet H protein (200 kDa neurofilament protein) (Neurofilament heavy polypeptide) (NF-H) (Swiss-Prot:P12036) [Homo sapiens]	0.000145025	6.22244e-05	up	2.04608
317																					AT1G76360	protein kinase, putative similar to protein kinase APK1B, SWISS-PROT:P46573; contains protein kinase domain, Pfam:PF00069	0.00111377	0.000477874	up	2.04655
318																					AT2G31945	expressed protein	0.000245887	0.0001055	up	2.05443
319																					AT1G24540	cytochrome P450, putative similar to GB:AAB87111, similar to ESTs dbj|D41610, gb|T20562 and emb|Z26058	0.013768	0.00590728	up	2.06314
320																					AT2G45210	auxin-responsive protein-related weakly similar to small auxin up RNA (GI:546362) {Arabidopsis thaliana}	0.000812357	0.00034855	up	2.08809
321																					AT3G48970	copper-binding family protein similar to copper homeostasis factor gi:3168840 from Arabidopsis thaliana; contains Pfam heavy-metal-associated domain PF00403	0.000178301	7.65019e-05	up	2.09281
322																					AT5G22980	serine carboxypeptidase III, putative similar to serine carboxypeptidase III from Oryza sativa SP|P37891, Matricaria chamomilla GI:6960455, Hordeum vulgare SP|P21529, Triticum aestivum SP|P11515; contains Pfam profile PF0450 serine carboxypeptidase	0.000118743	5.09477e-05	up	2.09285
323																					AT3G22235	expressed protein	0.00085852	0.000368357	up	2.09605
324																					AT5G57520	zinc finger (C2H2 type) family protein (ZFP2) identical to zinc finger protein 2 (ZFP2) GI:790674 from [Arabidopsis thaliana]; contains Pfam domain, PF00096: Zinc finger, C2H2 type	0.00374471	0.0016067	up	2.09738
325																					AT3G56360	expressed protein unknown protein 110K5.12 - Sorghum bicolor, TREMBL:AF124045_5	0.000151849	6.51523e-05	up	2.10375
326																					AT2G03130	ribosomal protein L12 family protein	0.00208069	0.000892738	up	2.11031
327																					AT2G32210	expressed protein	9.77183e-05	4.1927e-05	up	2.11907
328																					AT2G05910	expressed protein contains Pfam profile PF04525: Protein of unknown function (DUF567)	0.000524651	0.000225107	up	2.12196
329																					AT3G50770	calmodulin-related protein, putative similar to regulator of gene silencing calmodulin-related protein GI:12963415 from [Nicotiana tabacum]	0.00576385	0.00247304	up	2.12397
330																					AT4G35350	cysteine endopeptidase, papain-type (XCP1) identical to papain-type cysteine endopeptidase XCP1 GI:6708181 from [Arabidopsis thaliana]	9.42936e-05	4.04576e-05	up	2.12736
331																					AT5G24150	squalene monooxygenase 1,1 / squalene epoxidase 1,1 (SQP1,1) identical to SP|O65404	0.000741013	0.000317939	up	2.12924
332																					AT4G25100	superoxide dismutase [Fe], chloroplast (SODB) / iron superoxide dismutase (FSD1) identical to Fe-superoxide dismutase [Arabidopsis thaliana] gi|166700|gb|AAA32791; supported by cDNA, Ceres:32935	0.000565034	0.000242433	up	2.13981
333																					AT3G48720	transferase family protein similar to hypersensitivity-related hsr201 protein - Nicotiana tabacum,PIR2:T03274; contains Pfam transferase family domain PF00248	0.0109292	0.00468927	up	2.15203
334																					AT4G28270	zinc finger (C3HC4-type RING finger) family protein contains Pfam profile: PF00097 zinc finger, C3HC4 type (RING finger)	0.000680734	0.000292076	up	2.15315
335																					AT5G24640	expressed protein similar to unknown protein (gb|AAC02775.1)	0.00134816	0.000578441	up	2.1665
336																					AT4G31870	glutathione peroxidase, putative glutathione peroxidase, Arabidopsis thaliana, PIR2:S71250	0.00428348	0.00183787	up	2.17001
337																					AT2G14560	expressed protein contains Pfam profile PF04525: Protein of unknown function (DUF567)	0.000519316	0.000222818	up	2.17304
338																					AT3G13950	expressed protein	0.00518958	0.00222664	up	2.17308
339																					AT4G14365	zinc finger (C3HC4-type RING finger) family protein / ankyrin repeat family protein contains Pfam profile: PF00097 zinc finger, C3HC4 type (RING finger) and Pfam profile: PF00023 ankyrin repeat	0.000122159	5.24133e-05	up	2.17965
340																					AT3G58990	aconitase C-terminal domain-containing protein contains Pfam profile PF00694: Aconitase C-terminal domain	0.00160981	0.000690703	up	2.18906
341																					AT1G01470	late embryogenesis abundant protein, putative / LEA protein, putative similar to SP|P46518 Late embryogenesis abundant protein Lea14-A {Gossypium hirsutum}; contains Pfam profile PF03168: Late embryogenesis abundant protein	0.000186649	8.00835e-05	up	2.19047
342																					AT3G58150	expressed protein similar to SP|Q9H6K4 Optic atrophy 3 protein {Homo sapiens}	0.00353854	0.00151825	up	2.19197
343																					AT3G53232	expressed protein	0.000112792	4.83944e-05	up	2.19636
344																					AT3G45160	expressed protein	0.000289468	0.000124199	up	2.20187
345																					AT5G39670	calcium-binding EF hand family protein contains INTERPRO:IPR002048 calcium-binding EF-hand domain	0.000219553	9.42014e-05	up	2.21558
346																					AT1G72110	expressed protein	6.27411e-05	2.69197e-05	up	2.22124
347																					AT1G18590	sulfotransferase family protein similar to SP|P52837 Flavonol 4'-sulfotransferase (EC 2.8.2.-) (F4-ST) {Flaveria chloraefolia}; contains Pfam profile PF00685: Sulfotransferase domain	0.0138232	0.00593097	up	2.22324
348																					AT2G26360	mitochondrial substrate carrier family protein contains Pfam profile: PF00153 mitochondrial carrier protein	0.00401142	0.00172114	up	2.22563
349																					AT5G09530	hydroxyproline-rich glycoprotein family protein contains proline-rich extensin domains, INTERPRO:IPR002965	0.00282844	0.00121357	up	2.22613
350																					AT5G59330	hypothetical protein	5.67668e-05	2.43564e-05	up	2.24447
351																					AT3G29250	short-chain dehydrogenase/reductase (SDR) family protein similar to 3-beta-hydroxysteroiddehydrogenase GI:15983819 from [Digitalis lanata]; contains Pfam profile: PF00106 short chain dehydrogenase	0.00727874	0.00312302	up	2.2566
352																					AT5G14740	carbonic anhydrase 2 / carbonate dehydratase 2 (CA2) (CA18) nearly identical to SP|P42737 Carbonic anhydrase 2 (EC 4.2.1.1) (Carbonate dehydratase 2) {Arabidopsis thaliana}	6.11128e-05	2.6221e-05	up	2.25922
353																					AT1G65845	expressed protein [Arabidopsis thaliana]	0.00134169	0.000575663	up	2.25976
354																					AT4G15670	glutaredoxin family protein contains INTERPRO Domain IPR002109, Glutaredoxin (thioltransferase)	0.00145198	0.000622985	up	2.2853
355																					AT5G59530	2-oxoglutarate-dependent dioxygenase, putative similar to 2A6 (GI:599622) and tomato ethylene synthesis regulatory protein E8 (SP|P10967); 1-aminocyclopropane-1-carboxylate oxidase kidney bean, PIR:T10818	6.25975e-05	2.68581e-05	up	2.28592
356																					AT5G52760	heavy-metal-associated domain-containing protein contains Pfam profile PF00403: Heavy-metal-associated domain	0.00213181	0.000914672	up	2.28651
357																					AT2G18690	expressed protein	0.000155029	6.65166e-05	up	2.29039
358																					AT2G18660	expansin family protein (EXPR3) identical to Expansin-related protein 3 precursor (Ath-ExpGamma-1.2) (Swiss-Prot:Q9ZV52) [Arabidopsis thaliana]; contains Prosite PS00092: N-6 Adenine-specific DNA methylases signature;	0.000247152	0.000106043	up	2.29982
359																					AT1G01680	U-box domain-containing protein	0.00183453	0.000787125	up	2.30389
360																					AT5G59310	lipid transfer protein 4 (LTP4) identical to lipid transfer protein 4 from Arabidopsis thaliana [gi:8571923]; contains Pfam protease inhibitor/seed storage/LTP family domain PF00234	0.000408244	0.000175161	up	2.30655
361																					AT2G30840	2-oxoglutarate-dependent dioxygenase, putative similar to 2A6 (GI:599622) and tomato ethylene synthesis regulatory protein E8 (SP|P10967)	0.00101712	0.000436403	up	2.34062
362																					AT1G16410	cytochrome P450, putative similar to gb|AF069494 cytochrome P450 from Sinapis alba and is a member of the PF|00067 Cytochrome P450 family	0.0229864	0.00986256	up	2.34462
363																					AT4G02520	glutathione S-transferase, putative	0.000277427	0.000119033	up	2.34815
364																					AT1G57630	disease resistance protein (TIR class), putative domain signature TIR exists, suggestive of a disease resistance protein.	0.00599466	0.00257207	up	2.34999
365																					AT2G30930	expressed protein	0.000103508	4.44111e-05	up	2.35142
366																					AT1G49310	expressed protein	0.00450063	0.00193104	up	2.35238
367																					AT1G56100	pectinesterase inhibitor domain-containing protein contains TIGRFAM TIGR01614: pectinesterase inhibitor domain; contains weak hit to Pfam PF04043: Plant invertase/pectin methylesterase inhibitor	0.00172175	0.000738733	up	2.35631
368																					AT5G19190	expressed protein predicted protein, Arabidopsis thaliana	0.00059725	0.000256256	up	2.37823
369																					AT1G62560	flavin-containing monooxygenase family protein / FMO family protein similar to flavin-containing monooxygenase GB:AAA21178 GI:349534 SP|P32417 from [Oryctolagus cuniculus]; contains Pfam profile PF00743 Flavin-binding monooxygenase-like	0.000126001	5.4062e-05	up	2.38753
370																					AT3G05800	expressed protein	0.00172506	0.000740152	up	2.40584
371																					AT1G35710	leucine-rich repeat transmembrane protein kinase, putative similar to many predicted protein kinases	0.000512957	0.000220089	up	2.42999
372																					AT1G65500	expressed protein	0.000112792	4.83944e-05	up	2.44568
373																					AT3G50560	short-chain dehydrogenase/reductase (SDR) family protein contains INTERPRO family IPR002198 short-chain dehydrogenase/reductase (SDR) superfamily	0.000186649	8.00835e-05	up	2.44745
374																					AT5G40780	lysine and histidine specific transporter, putative strong similarity to lysine and histidine specific transporter GI:2576361 from [Arabidopsis thaliana]; contains Pfam profile PF01490: Transmembrane amino acid transporter protein	0.000398303	0.000170896	up	2.45181
375																					AT4G15700	glutaredoxin family protein contains INTERPRO Domain IPR002109, Glutaredoxin (thioltransferase)	4.49731e-05	1.92962e-05	up	2.45609
376																					AT2G43100	aconitase C-terminal domain-containing protein contains Pfam profile PF00694: Aconitase C-terminal domain	6.01423e-05	2.58047e-05	up	2.48147
377																					AT3G29034	expressed protein	0.0124076	0.00532359	up	2.48802
378																					AT1G72910	disease resistance protein (TIR-NBS class), putative domain signature TIR-NBS exists, suggestive of a disease resistance protein.	0.0015096	0.000647708	up	2.49321
379																					AT2G18050	histone H1-3 (HIS1-3) similar to histone H1 [Lycopersicon pennellii] SWISS-PROT:P40267; identical to cDNA histone H1-3 (His1-3) GI:1809314, histone H1-3 [Arabidopsis thaliana] GI:1809305	0.000502481	0.000215595	up	2.49891
380																					AT3G23050	auxin-responsive protein / indoleacetic acid-induced protein 7 (IAA7) identical to SP|Q38825|AXI7_ARATH Auxin-responsive protein IAA7 (Indoleacetic acid-induced protein 7)	5.13175e-05	2.20183e-05	up	2.50401
381																					AT5G44580	expressed protein	0.000358555	0.000153842	up	2.51208
382																					AT5G61660	glycine-rich protein	0.00043865	0.000188207	up	2.571
383																					AT1G68620	expressed protein similar to PrMC3 [Pinus radiata] GI:5487873	0.000238985	0.000102539	up	2.58147
384																					AT3G44870	S-adenosyl-L-methionine:carboxyl methyltransferase family protein similar to defense-related protein cjs1 [Brassica carinata][GI:14009292][Mol Plant Pathol (2001) 2(3):159-169]	0.003541	0.0015193	up	2.59358
385																					AT3G04720	hevein-like protein (HEL) identical to SP|P43082 Hevein-like protein precursor {Arabidopsis thaliana}; similar to SP|P09762 Wound-induced protein WIN2 precursor {Solanum tuberosum}; contains Pfam profile PF00187: Chitin recognition protein	0.000269854	0.000115783	up	2.59742
386																					AT1G13340	expressed protein contains Pfam profile: PF03398 eukaryotic protein of unknown function, DUF292	0.000219553	9.42014e-05	up	2.59858
387																					AT1G65860	flavin-containing monooxygenase family protein / FMO family protein similar to flavin-containing monooxygenase FMO3 (dimethylaniline monoxygenase (N-oxide forming) 3) GI:349533 [SP|P32417] from Oryctolagus cuniculus, [SP|P97501] from Mus musculus; contains Pfam profile PF00743 Flavin-binding monooxygenase-like domain	0.00153992	0.000660716	up	2.59915
388																					AT1G70890	major latex protein-related / MLP-related low similarity to major latex protein {Papaver somniferum}[GI:294062] ; contains Pfam profile PF00407: Pathogenesis-related protein Bet v I family	0.000112483	4.8262e-05	up	2.65297
389																					AT5G47490	expressed protein	3.5647e-05	1.52947e-05	up	2.65909
390																					AT3G28270	expressed protein similar to At14a protein (GI:11994571 and GI:11994573) [Arabidopsis thaliana]	7.40342e-05	3.17651e-05	up	2.65933
391																					AT2G43510	trypsin inhibitor, putative similar to SP|P26780 Trypsin inhibitor 2 precursor (MTI-2) {Sinapis alba}	0.000108817	4.6689e-05	up	2.66667
392																					AT4G15610	integral membrane family protein contains TIGRFAM TIGR01569 : plant integral membrane protein TIGR01569; contains Pfam PF04535 : Domain of unknown function (DUF588)	0.00026008	0.00011159	up	2.68469
393																					AT5G24210	lipase class 3 family protein contains Pfam profile PF01764: Lipase	0.000974145	0.000417967	up	2.7036
394																					AT1G59930	hypothetical protein	0.000638701	0.000274041	up	2.71099
395																					AT3G45730	expressed protein	0.00654562	0.00280846	up	2.71213
396																					AT1G16400	cytochrome P450 family protein similar to gb|AF069494 cytochrome P450 from Sinapis alba and is a member of the PF|00067 Cytochrome P450 family; identical to cytochrome P450 CYP79F2 (CYP79F2) GI:10946207	5.15365e-05	2.21122e-05	up	2.71284
397																					AT1G65490	expressed protein	0.000123538	5.30053e-05	up	2.72042
398																					AT4G15660	glutaredoxin family protein contains INTERPRO Domain IPR002109, Glutaredoxin (thioltransferase)	2.13424e-05	9.15716e-06	up	2.73774
399																					AT2G16660	nodulin family protein similar to nodulin-like protein [Arabidopsis thaliana] GI:3329368, nodule-specific protein Nlj70 [Lotus japonicus] GI:3329366	0.000155029	6.65166e-05	up	2.76327
400																AT5G53820					AT1G37130	nitrate reductase 2 (NR2) identical to SP|P11035 Nitrate reductase 2 (formerly EC 1.6.6.1) (NR2) {Arabidopsis thaliana}	8.07875e-05	3.46627e-05	up	2.76346
401																					AT1G12180	expressed protein	0.000155029	6.65166e-05	up	2.77405
402																					AT3G01600	no apical meristem (NAM) family protein contains Pfam PF02365: No apical meristem (NAM) domain;	0.00114396	0.000490829	up	2.7803
403																					AT3G57260	glycosyl hydrolase family 17 protein similar to glucan endo-1,3-beta-glucosidase, acidic isoform precursor SP:P33157 from [Arabidopsis thaliana]	0.00261948	0.00112391	up	2.79266
404																					AT2G15080	disease resistance family protein contains leucine rich-repeat (LRR) domains Pfam:PF00560, INTERPRO:IPR001611; similar to Cf-2.2 [Lycopersicon pimpinellifolium] gi|1184077|gb|AAC15780	0.00159706	0.000685235	up	2.80064
405																					AT3G22600	protease inhibitor/seed storage/lipid transfer protein (LTP) family protein contains Pfam protease inhibitor/seed storage/LTP family domain PF00234	0.000134449	5.76868e-05	up	2.80171
406																					AT5G54550	expressed protein contains Pfam profile PF03478: Protein of unknown function (DUF295)	0.00877969	0.00376701	up	2.88406
407																					AT2G24850	aminotransferase, putative similar to nicotianamine aminotransferase from Hordeum vulgare [GI:6498122, GI:6469087]; contains Pfam profile PF00155 aminotransferase, classes I and II	0.000151849	6.51523e-05	up	2.90024
408																					AT2G02930	glutathione S-transferase, putative	0.000224148	9.61728e-05	up	2.93468
409																					AT2G37130	peroxidase 21 (PER21) (P21) (PRXR5) identical to SP|Q42580 Peroxidase 21 precursor (EC 1.11.1.7) (Atperox P21) (PRXR5) (ATP2a/ATP2b) {Arabidopsis thaliana}	0.000282491	0.000121206	up	2.95067
410																					AT5G24530	oxidoreductase, 2OG-Fe(II) oxygenase family protein similar to flavanone 3-hydroxylase [Persea americana][GI:727410]; contains PF03171 2OG-Fe(II) oxygenase superfamily domain	1.40182e-05	6.01463e-06	up	2.95073
411																					AT2G43570	chitinase, putative similar to chitinase class IV GI:722272 from [Brassica napus]	0.000632827	0.000271521	up	2.98102
412																					AT2G16060	non-symbiotic hemoglobin 1 (HB1) (GLB1) identical to SP|O24520 Non-symbiotic hemoglobin 1 (Hb1) (ARAth GLB1) {Arabidopsis thaliana}	6.00651e-05	2.57715e-05	up	2.99505
413																					AT3G60420	expressed protein	0.000102735	4.40793e-05	up	2.99578
414																					AT5G23010	2-isopropylmalate synthase 3 (IMS3) identical to 2-isopropylmalate synthase (IMS3) [Arabidopsis thaliana] GI:15983745; identical to cDNA 2-isopropylmalate synthase (IMS3) GI:15983744	4.4771e-05	1.92094e-05	up	3.00074
415																					AT4G15690	glutaredoxin family protein contains INTERPRO Domain IPR002109, Glutaredoxin (thioltransferase)	0.000285784	0.000122618	up	3.01336
416																					AT1G35230	arabinogalactan-protein (AGP5) identical to gi_3883128_gb_AAC77827	0.000594749	0.000255183	up	3.05651
417																					AT2G45220	pectinesterase family protein contains Pfam profile: PF01095 pectinesterase	0.00255074	0.00109442	up	3.07205
418																					AT3G50930	AAA-type ATPase family protein contains Pfam profile: ATPase family PF00004	0.000144838	6.21443e-05	up	3.07237
419																					AT1G22990	heavy-metal-associated domain-containing protein / copper chaperone (CCH)-related low similarity to copper homeostasis factor [GI:3168840][PMID:9701579]; strong similarity to farnesylated protein ATFP7 [GI:4097555]; contains heavy-metal-associated domain PF00403	6.01423e-05	2.58047e-05	up	3.14494
420																					AT4G11890	protein kinase family protein contains protein kinase domain, Pfam:PF00069	0.000370512	0.000158972	up	3.25909
421																					AT3G19710	branched-chain amino acid aminotransferase, putative / branched-chain amino acid transaminase, putative (BCAT4) similar to branched-chain amino acid transaminase 6 [Arabidopsis thaliana] GI:13810195; contains Pfam profile: PF01063 aminotransferase class IV	1.67412e-05	7.18298e-06	up	3.2854
422																					AT5G65550	UDP-glucoronosyl/UDP-glucosyl transferase family protein contains Pfam profile: PF00201 UDP-glucoronosyl and UDP-glucosyl transferase ;similar to flavonol 3-O-glucosyltransferase (anthocyanin rhamnosyl transferase) from Petunia hybrida [SP|Q43716]	0.000273825	0.000117487	up	3.30061
423																					AT1G33960	avirulence-responsive protein / avirulence induced gene (AIG1) identical to AIG1 (exhibits RPS2- and avrRpt2-dependent induction early after infection with Pseudomonas) SP:U40856 [Arabidopsis thaliana] (Plant Cell 8 (2), 241-249 (1996))	0.000394964	0.000169463	up	3.33943
424																					AT5G10760	aspartyl protease family protein contains Pfam domain, PF00026: eukaryotic aspartyl protease	4.49731e-05	1.92962e-05	up	3.34196
425																					AT1G73260	trypsin and protease inhibitor family protein / Kunitz family protein similar to trypsin inhibitor propeptide [Brassica oleracea] GI:841208; contains Pfam profile PF00197: Trypsin and protease inhibitor	0.000178301	7.65019e-05	up	3.42535
426																					AT2G21640	expressed protein	9.77183e-05	4.1927e-05	up	3.45992
427																					AT2G25450	2-oxoglutarate-dependent dioxygenase, putative similar to 2A6 (GI:599622) and tomato ethylene synthesis regulatory protein E8 (SP|P10967)	0.00027869	0.000119575	up	3.50701
428																					AT4G11210	disease resistance-responsive family protein / dirigent family protein similar to dirigent protein [Thuja plicata] gi|6694699|gb|AAF25360; similar to disease resistance response protein 206-d [Pisum sativum] gi|508844|gb|AAB18669	0.000185316	7.95114e-05	up	3.6992
429																					AT3G22370	alternative oxidase 1a, mitochondrial (AOX1A) identical to GB:Q39219 [SP|Q39219] from [Arabidopsis thaliana]	6.01423e-05	2.58047e-05	up	3.75968
430																					AT5G05340	peroxidase, putative similar to peroxidase [Nicotiana tabacum] gi|5381253|dbj|BAA82306; similar to Peroxidase P7 [Brassica rapa (Turnip)] SWISS-PROT:P00434	6.00651e-05	2.57715e-05	up	3.85808
431																					AT1G75040	pathogenesis-related protein 5 (PR-5) identical to SP|P28493 Pathogenesis-related protein 5 precursor (PR-5) {Arabidopsis thaliana}; contains Pfam profile: PF00314 Thaumatin family	9.75028e-06	4.18346e-06	up	3.89866
432																					AT2G28820	ribosomal protein L16 family protein contains Pfam PF00252 domain ribosomal protein L16	8.26394e-05	3.54572e-05	up	3.92865
433																					AT1G02920	glutathione S-transferase, putative similar to glutathione S-transferase GI:860955 from [Hyoscyamus muticus]; supported by cDNA GI:443697.	0.000216097	9.27185e-05	up	3.93199
434																					AT5G51440	23.5 kDa mitochondrial small heat shock protein (HSP23.5-M) similar to heat shock 22 kDa protein, mitochondrial precursor SP:Q96331 from [Arabidopsis thaliana]; identified in Scharf, K-D., et al,Cell Stress & Chaperones (2001) 6: 225-237.	4.48133e-05	1.92276e-05	up	3.93725
435																					AT1G29660	GDSL-motif lipase/hydrolase family protein low similarity to family II lipase EXL1 [Arabidopsis thaliana] GI:15054382; contains InterPro Entry IPR001087 Lipolytic enzyme, G-D-S-L family	4.49731e-05	1.92962e-05	up	4.00741
436																					AT2G20800	pyridine nucleotide-disulphide oxidoreductase family protein similar to GI:3718005 alternative NADH-dehydrogenase {Yarrowia lipolytica} ; contains Pfam profile PF00070: Pyridine nucleotide-disulphide oxidoreductase	0.000365862	0.000156977	up	4.04466
437																					AT2G18193	AAA-type ATPase family protein contains Pfam profile: ATPase family PF00004	7.23252e-05	3.10318e-05	up	4.25353
438																					AT1G47400	expressed protein	0.000154619	6.6341e-05	up	4.49103
439																					AT1G76960	expressed protein	1.29296e-05	5.54756e-06	up	4.70933
440																					AT4G12490	protease inhibitor/seed storage/lipid transfer protein (LTP) family protein similar to pEARLI 1 (Accession No. L43080): an Arabidopsis member of a conserved gene family (PGF95-099), Plant Physiol. 109 (4), 1497 (1995); contains Pfam protease inhibitor/seed storage/LTP family domain PF00234	0.00042051	0.000180424	up	4.82025
441																					AT1G22590	MADS-box family protein similar to putative DNA-binding protein GI:6714399 from [Arabidopsis thaliana]; MADS-box protein AGL87	6.00651e-05	2.57715e-05	up	4.85637
442																					AT2G32870	meprin and TRAF homology domain-containing protein / MATH domain-containing protein similar to ubiquitin-specific protease 12 [Arabidopsis thaliana] GI:11993471; contains Pfam profile PF00917: MATH domain	8.07875e-05	3.46627e-05	up	4.98244
443																					AT2G14610	pathogenesis-related protein 1 (PR-1) identical to GB:M90508 SP|P33154	0.000102965	4.41779e-05	up	5.27157
444																					AT1G47395	expressed protein	9.75028e-06	4.18346e-06	up	5.34374
445																					AT2G29350	tropinone reductase, putative / tropine dehydrogenase, putative similar to tropinone reductase SP:P50165 from [Datura stramonium]	1.19527e-05	5.12842e-06	up	6.79598
446																					AT1G14880	expressed protein similar to PGPS/D12 [Petunia x hybrida] GI:4105794; contains Pfam profile PF04749: Protein of unknown function, DUF614	1.97522e-05	8.47488e-06	up	7.04723
447																					AT3G15351	expressed protein	2.57327e-06	1.10409e-06	up	7.76137
448																					AT1G43590	hypothetical protein contains Pfam domain, PF04827: Protein of unknown function (DUF635)	1.29296e-05	5.54756e-06	up	8.09752
449
450
451
452
453
454
455
456
457
458
459
460
461
462
463
464
465
466
467
468
469
470
471
472
473
474
475
476
477
478
479
480
481
482
483
484
485
486
487
488
489
490
491
492
493
494
495
496
497
498
499
500
501
502
503
504
505
506
507
508
509
510
511
512
513
514
515
516
517
518
519
520
521
522
523
524
525
526
527
528
529
530
531
532
533
534
535
536
537
538
539
540
541
542
543
544
545
546
547
548
549
550
551
552
553
554
555
556
557
558
559
560
561
562
563
564
565
566
567
568
569
570
571
572
573
574
575
576
577
578
579
580
581
582
583
584
585
586
587
588
589
590
591
592
593
594
595
596
597
598
599
600
601
602
603
604
605
606
607
608
609
610
611
612
613
614
615
616
617
618
619
620
621
622
623
624
625
626
627
628
629
630
631
632
633
634
635
636
637
638
639
640
641
642
643
644
645
646
647
648
649
650
651
652
653
654
655
656
657
658
659
660
661
662
663
664
665
666
667
668
669
670
671
672
673
674
675
676
677
678
679
680
681
682
683
684
685
686
687
688
689
690
691
692
693
694
695
696
697
698
699
700
701
702
703
704
705
706
707
708
709
710
711
712
713
714
715
716
717
718
719
720
721
722
723
724
725
726
727
728
729
730
731
732
733
734
735
736
737
738
739
740
741
742
743
744
745
746
747
748
749
750
751
752
753
754
755
756
757
758
759
760
761
762
763
764
765
766
767
768
769
770
771
772
773
774
775
776
777
778
779
780
781
782
783
784
785
786
787
788
789
790
791
792
793
794
795
796
797
798
799
800
801
802
803
804
805
806
807
808
809
810
811
812
813
814
815
816
817
818
819
820
821
822
823
824
825
826
827
828
829
830
831
832
833
834
835
836
837
838
839
840
841
842
843
844
845
846
847
848
849
850
851
852
853
854
855
856
857
858
859
860
861
862
863
864
865
866
867
868
869
870
871
872
873
874
875
876
877
878
879
880
881
882
883
884
885
886
887
888
889
890
891
892
893
894
895
896
897
898
899
900
901
902
903
904
905
906
907
908
909
910
911
912
913
914
915
916
917
918
919
920
921
922
923
924
925
926
927
928
929
930
931
932
933
934
935
936
937
938
939
940
941
942
943
944
945
946
947
948
949
950
951
952
953
954
955
956
957
958
959
960
961
962
963
964
965
966
967
968
969
970
971
972
973
974
975
976
977
978
979
980
981
982
983
984
985
986
987
988
989
990
991
992
993
994
995
996
997
998
999
1000
1001
1002
1003
1004
1005
1006
1007
1008
1009
1010
1011
1012
1013
1014
1015
1016
1017
1018
1019
1020
1021
1022
1023
1024
1025
1026
1027
1028
1029
1030
1031
1032
1033
1034
1035
1036
1037
1038
1039
1040
1041
1042
1043
1044
1045
1046
1047
1048
1049
1050
1051
1052
1053
1054
1055
1056
1057
1058
1059
1060
1061
1062
1063
1064
1065
1066
1067
1068
1069
1070
1071
1072
1073
1074
1075
1076
1077
1078
1079
1080
1081
1082
1083
1084
1085
1086
1087
1088
1089
1090
1091
1092
1093
1094
1095
1096
1097
1098
1099
1100
1101
1102
1103
1104
1105
1106
1107
1108
1109
1110
1111
1112
1113
1114
1115
1116
1117
1118
1119
1120
1121
1122
1123
1124
1125
1126
1127
1128
1129
1130
1131
1132
1133
1134
1135
1136
1137
1138
1139
1140
1141
1142
1143
1144
1145
1146
1147
1148
1149
1150
1151
1152
1153
1154
1155
1156
1157
1158
1159
1160
1161
1162
1163
1164
1165
1166
1167
1168
1169
1170
1171
1172
1173
1174
1175
1176
1177
1178
1179
1180
1181
1182
1183
1184
1185
1186
1187
1188
1189
1190
1191
1192
1193
1194
1195
1196
1197
1198
1199
1200
1201
1202
1203
1204
1205
1206
1207
1208
1209
1210
1211
1212
1213
1214
1215
1216
1217
1218
1219
1220
1221
1222
1223
1224
1225
1226
1227
1228
1229
1230
1231
1232
1233
1234
1235
1236
1237
1238
1239
1240
1241
1242
1243
1244
1245
1246
1247
1248
1249
1250
1251
1252
1253
1254
1255
1256
1257
1258
1259
1260
1261
1262
1263
1264
1265
1266
1267
1268
1269
1270
1271
1272
1273
1274
1275
1276
1277
1278
1279
1280
1281
1282
1283
1284
1285
1286
1287
1288
1289
1290
1291
1292
1293
1294
1295
1296
1297
1298
1299
1300
1301
1302
1303
1304
1305
1306
1307
1308
1309
1310
1311
1312
1313
1314
1315
1316
1317
1318
1319
1320
1321
1322
1323
1324
1325
1326
1327
1328
1329
1330
1331
1332
1333
1334
1335
1336
1337
1338
1339
1340
1341
1342
1343
1344
1345
1346
1347
1348
1349
1350
1351
1352
1353
1354
1355
1356
1357
1358
1359
1360
1361
1362
1363
1364
1365
1366
1367
1368
1369
1370
1371
1372
1373
1374
1375
1376
1377
1378
1379
1380
1381
1382
1383
1384
1385
1386
1387
1388
1389
1390
1391
1392
1393
1394
1395
1396
1397
1398
1399
1400
1401
1402
1403
1404
1405
1406
1407
1408
1409
1410
1411
1412
1413
1414
1415
1416
1417
1418
1419
1420
1421
1422
1423
1424
1425
1426
1427
1428
1429
1430
1431
1432
1433
1434
1435
1436
1437
1438
1439
1440
1441
1442
1443
1444
1445
1446
1447
1448
1449
1450
1451
1452
1453
1454
1455
1456
1457
1458
1459
1460
1461
1462
1463
1464
1465
1466
1467
1468
1469
1470
1471
1472
1473
1474
1475
1476
1477
1478
1479
1480
1481
1482
1483
1484
1485
1486
1487
1488
1489
1490
1491
1492
1493
1494
1495
1496
1497
1498
1499
1500
1501
1502
1503
1504
1505
1506
1507
1508
1509
1510
1511
1512
1513
1514
1515
1516

## Sheet: All sdg8 reg genes-724
AGI Unique Lists to clean up gene redundancy in some cases	Xu	Xu	Cazzonelli	Grini	#	Regulated Genes	Number
	sdg8-1	sdg8-2	ccr1.1	ashh2		sdg8 mutant (Xu, Cazzonelli, Grini)	Occurences
	AT1G02850	AT1G02260	AT1G01520	AT1G01280	1	AT1G02850	4
	AT1G02850	AT1G02660	AT1G03055	AT1G01470	2	AT1G06820	2
	AT1G17420	AT1G02850	AT1G05200	AT1G01680	3	AT1G20823	2
	AT1G18740	AT1G03850	AT1G06820	AT1G02050	4	AT1G23960	3
	AT1G20823	AT1G05260	AT1G13950	AT1G02790	5	AT1G54410	2
	AT1G23960	AT1G07050	AT1G15390	AT1G02800	6	AT1G54740	2
	AT1G27730	AT1G07890	AT1G20390	AT1G02813	7	AT1G62290	3
	AT1G28370	AT1G19970	AT1G23750	AT1G02850	8	AT1G65010	2
	AT1G35140	AT1G20823	AT1G23960	AT1G02920	9	AT1G67620	2
	AT1G54410	AT1G23960	AT1G27980	AT1G06260	10	AT1G72450	2
	AT1G54740	AT1G25550	AT1G28570	AT1G06280	11	AT1G80830	2
	AT1G56660	AT1G52250	AT1G28580	AT1G06820	12	AT2G04230	2
	AT1G58180	AT1G54410	AT1G33560	AT1G08500	13	AT2G04630	3
	AT1G62290	AT1G54740	AT1G45145	AT1G12180	14	AT2G05380	2
	AT1G65010	AT1G55740	AT1G49050	AT1G13140	15	AT2G05520	2
	AT1G66090	AT1G62290	AT1G55450	AT1G13150	16	AT2G18193	2
	AT1G72520	AT1G65010	AT1G61190	AT1G13340	17	AT2G18700	2
	AT1G74450	AT1G70290	AT1G61380	AT1G13710	18	AT2G20670	2
	AT1G77750	AT1G72450	AT1G62290	AT1G14770	19	AT2G21640	3
	AT1G80830	AT1G78070	AT1G62810	AT1G14870	20	AT2G22500	2
	AT1G80840	AT1G80240	AT1G64280	AT1G14880	21	AT2G26600	2
	AT2G01180	AT1G80830	AT1G65190	AT1G15415	22	AT2G26860	2
	AT2G04230	AT2G01290	AT1G65390	AT1G15460	23	AT2G31810	2
	AT2G04630	AT2G03530	AT1G67620	AT1G16400	24	AT2G33410	2
	AT2G05380	AT2G04230	AT1G69730	AT1G16410	25	AT2G35930	2
	AT2G05520	AT2G04630	AT1G69830	AT1G17710	26	AT2G37710	5
	AT2G14247	AT2G05380	AT1G69840	AT1G18280	27	AT2G43590	2
	AT2G17120	AT2G05520	AT1G70820	AT1G18590	28	AT2G43620	2
	AT2G18193	AT2G15890	AT1G72450	AT1G18960	29	AT2G44840	2
	AT2G18700	AT2G17880	AT1G72940	AT1G20120	30	AT2G47060	3
	AT2G21640	AT2G18700	AT1G74530	AT1G20150	31	AT2G48020	2
	AT2G22500	AT2G20670	AT1G78170	AT1G22590	32	AT3G01440	2
	AT2G26530	AT2G20670	AT2G05540	AT1G22990	33	AT3G04110	3
	AT2G28630	AT2G21640	AT2G06925	AT1G23240	34	AT3G05900	4
	AT2G31810	AT2G21830	AT2G19130	AT1G23250	35	AT3G10500	3
	AT2G32240	AT2G22240	AT2G19650	AT1G23570	36	AT3G10930	2
	AT2G33410	AT2G26600	AT2G19830	AT1G23670	37	AT3G15460	2
	AT2G35930	AT2G26860	AT2G26600	AT1G23680	38	AT3G17800	2
	AT2G36690	AT2G29420	AT2G26920	AT1G23970	39	AT3G18000	2
	AT2G37080	AT2G31810	AT2G28100	AT1G24400	40	AT3G21220	3
	AT2G37710	AT2G33410	AT2G32950	AT1G24540	41	AT3G23030	2
	AT2G37710	AT2G34080	AT2G33530	AT1G24600	42	AT3G23560	2
	AT2G39200	AT2G35930	AT2G37710	AT1G26710	43	AT3G24100	2
	AT2G39570	AT2G37710	AT2G41100	AT1G26720	44	AT3G25740	2
	AT2G39800	AT2G37710	AT2G41350	AT1G28375	45	AT3G30720	2
	AT2G40140	AT2G38860	AT2G45710	AT1G28430	46	AT3G45160	2
	AT2G43590	AT2G40000	AT2G47060	AT1G28670	47	AT3G50970	2
	AT2G43620	AT2G43590	AT3G04110	AT1G29660	48	AT3G54000	2
	AT2G44840	AT2G43620	AT3G06450	AT1G30020	49	AT3G61890	2
	AT2G47060	AT2G43820	AT3G09760	AT1G30350	50	AT3G62220	2
	AT2G48020	AT2G44020	AT3G10500	AT1G31760	51	AT4G02520	3
	AT3G01440	AT2G44840	AT3G11840	AT1G32250	52	AT4G19530	2
	AT3G04110	AT2G47060	AT3G12210	AT1G32780	53	AT4G21870	2
	AT3G05900	AT2G48020	AT3G15610	AT1G33430	54	AT4G22470	2
	AT3G05900	AT3G01440	AT3G16310	AT1G33960	55	AT4G25710	4
	AT3G10040	AT3G01520	AT3G20270	AT1G35230	56	AT4G27652	2
	AT3G10500	AT3G04110	AT3G21220	AT1G35290	57	AT4G27710	2
	AT3G10930	AT3G04140	AT3G21720	AT1G35710	58	AT4G33050	2
	AT3G15460	AT3G05900	AT3G22780	AT1G35910	59	AT4G35770	3
	AT3G16000	AT3G06070	AT3G25740	AT1G37130	60	AT4G39800	2
	AT3G16520	AT3G06110	AT3G26320	AT1G43590	61	AT5G05040	2
	AT3G16720	AT3G06460	AT3G27890	AT1G47350	62	AT5G09570	3
	AT3G16860	AT3G10500	AT3G30720	AT1G47395	63	AT5G10140	3
	AT3G17800	AT3G10930	AT3G51430	AT1G47400	64	AT5G18670	2
	AT3G18000	AT3G14210	AT3G53340	AT1G47980	65	AT5G19190	2
	AT3G19553	AT3G15460	AT3G53960	AT1G48940	66	AT5G22875	2
	AT3G21220	AT3G15500	AT3G55200	AT1G49310	67	AT5G22920	2
	AT3G21670	AT3G15630	AT3G55580	AT1G50310	68	AT5G26110	2
	AT3G22840	AT3G17800	AT3G62220	AT1G52680	69	AT5G39730	2
	AT3G23030	AT3G18000	AT4G00030	AT1G53480	70	AT5G40370	2
	AT3G23560	AT3G18080	AT4G01897	AT1G54400	71	AT5G41080	2
	AT3G24100	AT3G19030	AT4G11640	AT1G54450	72	AT5G42670	2
	AT3G28550	AT3G21220	AT4G14610	AT1G54840	73	AT5G43700	2
	AT3G30390	AT3G21360	AT4G19200	AT1G54850	74	AT5G44870	2
	AT3G50970	AT3G23030	AT4G23570	AT1G54960	75	AT5G46020	3
	AT3G54000	AT3G23560	AT4G23810	AT1G55475	76	AT5G47230	2
	AT3G54580	AT3G24100	AT4G25710	AT1G56100	77	AT5G48540	2
	AT3G55980	AT3G25740	AT4G25900	AT1G56360	78	AT5G50530	2
	AT3G61890	AT3G45160	AT4G33050	AT1G57630	79	AT5G50630	2
	AT4G02520	AT3G48360	AT4G33220	AT1G58380	80	AT5G56380	2
	AT4G08540	AT3G50270	AT4G38700	AT1G59510	81	AT5G57220	2
	AT4G19530	AT3G50970	AT4G39740	AT1G59930	82	AT1G01280	1
	AT4G21870	AT3G54000	AT5G04200	AT1G61070	83	AT1G01470	1
	AT4G22470	AT3G57030	AT5G05040	AT1G61110	84	AT1G01520	1
	AT4G23180	AT3G57770	AT5G08170	AT1G61410	85	AT1G01680	1
	AT4G25710	AT3G59700	AT5G09570	AT1G62560	86	AT1G02050	1
	AT4G26200	AT3G61060	AT5G10140	AT1G62930	87	AT1G02260	1
	AT4G26630	AT3G61560	AT5G19290	AT1G62940	88	AT1G02660	1
	AT4G27652	AT3G61890	AT5G20270	AT1G63060	89	AT1G02790	1
	AT4G27710	AT3G62220	AT5G22875	AT1G65050	90	AT1G02800	1
	AT4G28080	AT4G01010	AT5G24160	AT1G65150	91	AT1G02813	1
	AT4G29780	AT4G01250	AT5G26110	AT1G65370	92	AT1G02920	1
	AT4G30270	AT4G02520	AT5G26270	AT1G65490	93	AT1G03055	1
	AT4G30440	AT4G03510	AT5G35450	AT1G65500	94	AT1G03850	1
	AT4G32020	AT4G07990	AT5G37290	AT1G65845	95	AT1G05200	1
	AT4G33050	AT4G13180	AT5G38990	AT1G65860	96	AT1G05260	1
	AT4G34950	AT4G16000	AT5G39710	AT1G66240	97	AT1G06260	1
	AT4G35410	AT4G17460	AT5G39730	AT1G66850	98	AT1G06280	1
	AT4G35770	AT4G19530	AT5G42670	AT1G67620	99	AT1G07050	1
	AT4G36670	AT4G19985	AT5G44530	AT1G67710	100	AT1G07890	1
	AT4G39800	AT4G21870	AT5G44870	AT1G67980	101	AT1G08500	1
	AT5G06320	AT4G22470	AT5G45040	AT1G67990	102	AT1G12180	1
	AT5G09570	AT4G25710	AT5G46020	AT1G68190	103	AT1G13140	1
	AT5G10140	AT4G26850	AT5G46270	AT1G68540	104	AT1G13150	1
	AT5G14120	AT4G27520	AT5G50530	AT1G68620	105	AT1G13340	1
	AT5G18670	AT4G27652	AT5G50630	AT1G68875	106	AT1G13710	1
	AT5G22920	AT4G27710	AT5G56380	AT1G69500	107	AT1G13950	1
	AT5G24316	AT4G27760	AT5G57220	AT1G69940	108	AT1G14770	1
	AT5G28770	AT4G28490	AT5G60680	AT1G70890	109	AT1G14870	1
	AT5G39680	AT4G32480	AT5G60950	AT1G71130	110	AT1G14880	1
	AT5G40370	AT4G34110	AT5G65860	AT1G71160	111	AT1G15390	1
	AT5G40450	AT4G35770	AT5G66250	AT1G72110	112	AT1G15415	1
	AT5G41080	AT4G39800	AT5G66960	AT1G72910	113	AT1G15460	1
	AT5G43700	AT5G06690		AT1G73260	114	AT1G16400	1
	AT5G46020	AT5G09570		AT1G73890	115	AT1G16410	1
	AT5G47230	AT5G10140		AT1G74180	116	AT1G17420	1
	AT5G47370	AT5G11230		AT1G74540	117	AT1G17710	1
	AT5G48540	AT5G16360		AT1G74550	118	AT1G18280	1
	AT5G52190	AT5G18670		AT1G74870	119	AT1G18590	1
	AT5G55660	AT5G19190		AT1G75030	120	AT1G18740	1
	AT5G59820	AT5G19890		AT1G75040	121	AT1G18960	1
	AT5G61600	AT5G20250		AT1G75910	122	AT1G19970	1
	AT5G62530	AT5G22920		AT1G75920	123	AT1G20120	1
		AT5G23405		AT1G75930	124	AT1G20150	1
		AT5G24890		AT1G75940	125	AT1G20390	1
		AT5G41080		AT1G76360	126	AT1G22590	1
		AT5G43700		AT1G76470	127	AT1G22990	1
		AT5G43780		AT1G76960	128	AT1G23240	1
		AT5G44320		AT1G77080	129	AT1G23250	1
		AT5G44870		AT1G77300	130	AT1G23570	1
		AT5G44930		AT1G77520	131	AT1G23670	1
		AT5G47230		AT1G79780	132	AT1G23680	1
		AT5G48540		AT1G80660	133	AT1G23750	1
		AT5G48930		AT2G01200	134	AT1G23970	1
		AT5G49450		AT2G02930	135	AT1G24400	1
		AT5G51390		AT2G03130	136	AT1G24540	1
		AT5G56380		AT2G03740	137	AT1G24600	1
		AT5G57220		AT2G03760	138	AT1G25550	1
		AT5G61590		AT2G03850	139	AT1G26710	1
		AT5G61820		AT2G04041	140	AT1G26720	1
		AT5G63160		AT2G04630	141	AT1G27730	1
		AT5G66280		AT2G05630	142	AT1G27980	1
				AT2G05910	143	AT1G28370	1
				AT2G07560	144	AT1G28375	1
				AT2G14560	145	AT1G28430	1
				AT2G14610	146	AT1G28570	1
				AT2G15080	147	AT1G28580	1
				AT2G16060	148	AT1G28670	1
				AT2G16210	149	AT1G29660	1
				AT2G16660	150	AT1G30020	1
				AT2G16750	151	AT1G30350	1
				AT2G16760	152	AT1G31760	1
				AT2G16910	153	AT1G32250	1
				AT2G18050	154	AT1G32780	1
				AT2G18193	155	AT1G33430	1
				AT2G18420	156	AT1G33560	1
				AT2G18660	157	AT1G33960	1
				AT2G18690	158	AT1G35140	1
				AT2G19070	159	AT1G35230	1
				AT2G19770	160	AT1G35290	1
				AT2G20800	161	AT1G35710	1
				AT2G21430	162	AT1G35910	1
				AT2G21490	163	AT1G37130	1
				AT2G21640	164	AT1G43590	1
				AT2G23170	165	AT1G45145	1
				AT2G23800	166	AT1G47350	1
				AT2G24850	167	AT1G47395	1
				AT2G24945	168	AT1G47400	1
				AT2G25450	169	AT1G47980	1
				AT2G26030	170	AT1G48940	1
				AT2G26360	171	AT1G49050	1
				AT2G26400	172	AT1G49310	1
				AT2G26695	173	AT1G50310	1
				AT2G26860	174	AT1G52250	1
				AT2G27395	175	AT1G52680	1
				AT2G28355	176	AT1G53480	1
				AT2G28820	177	AT1G54400	1
				AT2G29350	178	AT1G54450	1
				AT2G29790	179	AT1G54840	1
				AT2G30840	180	AT1G54850	1
				AT2G30930	181	AT1G54960	1
				AT2G31220	182	AT1G55450	1
				AT2G31945	183	AT1G55475	1
				AT2G31980	184	AT1G55740	1
				AT2G32210	185	AT1G56100	1
				AT2G32870	186	AT1G56360	1
				AT2G32890	187	AT1G56660	1
				AT2G33810	188	AT1G57630	1
				AT2G37130	189	AT1G58180	1
				AT2G37700	190	AT1G58380	1
				AT2G38905	191	AT1G59510	1
				AT2G41040	192	AT1G59930	1
				AT2G41290	193	AT1G61070	1
				AT2G42660	194	AT1G61110	1
				AT2G42940	195	AT1G61190	1
				AT2G43100	196	AT1G61380	1
				AT2G43510	197	AT1G61410	1
				AT2G43570	198	AT1G62560	1
				AT2G45210	199	AT1G62810	1
				AT2G45220	200	AT1G62930	1
				AT2G46860	201	AT1G62940	1
				AT3G01230	202	AT1G63060	1
				AT3G01250	203	AT1G64280	1
				AT3G01270	204	AT1G65050	1
				AT3G01600	205	AT1G65150	1
				AT3G02020	206	AT1G65190	1
				AT3G02030	207	AT1G65370	1
				AT3G02480	208	AT1G65390	1
				AT3G03430	209	AT1G65490	1
				AT3G03910	210	AT1G65500	1
				AT3G04720	211	AT1G65845	1
				AT3G05800	212	AT1G65860	1
				AT3G05900	213	AT1G66090	1
				AT3G05960	214	AT1G66240	1
				AT3G06220	215	AT1G66850	1
				AT3G07450	216	AT1G67710	1
				AT3G07820	217	AT1G67980	1
				AT3G07850	218	AT1G67990	1
				AT3G08560	219	AT1G68190	1
				AT3G11980	220	AT1G68540	1
				AT3G12470	221	AT1G68620	1
				AT3G13220	222	AT1G68875	1
				AT3G13950	223	AT1G69500	1
				AT3G14040	224	AT1G69730	1
				AT3G15351	225	AT1G69830	1
				AT3G15400	226	AT1G69840	1
				AT3G17220	227	AT1G69940	1
				AT3G17630	228	AT1G70290	1
				AT3G17760	229	AT1G70820	1
				AT3G19710	230	AT1G70890	1
				AT3G21920	231	AT1G71130	1
				AT3G21930	232	AT1G71160	1
				AT3G21990	233	AT1G72110	1
				AT3G22235	234	AT1G72520	1
				AT3G22370	235	AT1G72910	1
				AT3G22600	236	AT1G72940	1
				AT3G23050	237	AT1G73260	1
				AT3G24650	238	AT1G73890	1
				AT3G25050	239	AT1G74180	1
				AT3G28270	240	AT1G74450	1
				AT3G28780	241	AT1G74530	1
				AT3G28790	242	AT1G74540	1
				AT3G28820	243	AT1G74550	1
				AT3G28830	244	AT1G74870	1
				AT3G28980	245	AT1G75030	1
				AT3G28990	246	AT1G75040	1
				AT3G29034	247	AT1G75910	1
				AT3G29250	248	AT1G75920	1
				AT3G30720	249	AT1G75930	1
				AT3G42820	250	AT1G75940	1
				AT3G42960	251	AT1G76360	1
				AT3G44870	252	AT1G76470	1
				AT3G45160	253	AT1G76960	1
				AT3G45730	254	AT1G77080	1
				AT3G46750	255	AT1G77300	1
				AT3G47870	256	AT1G77520	1
				AT3G48340	257	AT1G77750	1
				AT3G48720	258	AT1G78070	1
				AT3G48970	259	AT1G78170	1
				AT3G50560	260	AT1G79780	1
				AT3G50570	261	AT1G80240	1
				AT3G50770	262	AT1G80660	1
				AT3G50930	263	AT1G80840	1
				AT3G51000	264	AT2G01180	1
				AT3G51590	265	AT2G01200	1
				AT3G52130	266	AT2G01290	1
				AT3G52160	267	AT2G02930	1
				AT3G52620	268	AT2G03130	1
				AT3G52790	269	AT2G03530	1
				AT3G52810	270	AT2G03740	1
				AT3G53232	271	AT2G03760	1
				AT3G53310	272	AT2G03850	1
				AT3G55240	273	AT2G04041	1
				AT3G56360	274	AT2G05540	1
				AT3G57260	275	AT2G05630	1
				AT3G57620	276	AT2G05910	1
				AT3G58150	277	AT2G06925	1
				AT3G58220	278	AT2G07560	1
				AT3G58240	279	AT2G14247	1
				AT3G58900	280	AT2G14560	1
				AT3G58990	281	AT2G14610	1
				AT3G59510	282	AT2G15080	1
				AT3G59530	283	AT2G15890	1
				AT3G60420	284	AT2G16060	1
				AT3G62170	285	AT2G16210	1
				AT3G63440	286	AT2G16660	1
				AT4G00040	287	AT2G16750	1
				AT4G01915	288	AT2G16760	1
				AT4G02140	289	AT2G16910	1
				AT4G02520	290	AT2G17120	1
				AT4G03975	291	AT2G17880	1
				AT4G04460	292	AT2G18050	1
				AT4G07380	293	AT2G18420	1
				AT4G08098	294	AT2G18660	1
				AT4G08160	295	AT2G18690	1
				AT4G08670	296	AT2G19070	1
				AT4G08940	297	AT2G19130	1
				AT4G10260	298	AT2G19650	1
				AT4G10270	299	AT2G19770	1
				AT4G11030	300	AT2G19830	1
				AT4G11210	301	AT2G20800	1
				AT4G11760	302	AT2G21430	1
				AT4G11890	303	AT2G21490	1
				AT4G11900	304	AT2G21830	1
				AT4G12490	305	AT2G22240	1
				AT4G12960	306	AT2G23170	1
				AT4G13160	307	AT2G23800	1
				AT4G13230	308	AT2G24850	1
				AT4G13560	309	AT2G24945	1
				AT4G13770	310	AT2G25450	1
				AT4G14080	311	AT2G26030	1
				AT4G14365	312	AT2G26360	1
				AT4G14780	313	AT2G26400	1
				AT4G14815	314	AT2G26530	1
				AT4G15610	315	AT2G26695	1
				AT4G15660	316	AT2G26920	1
				AT4G15670	317	AT2G27395	1
				AT4G15690	318	AT2G28100	1
				AT4G15700	319	AT2G28355	1
				AT4G15760	320	AT2G28630	1
				AT4G16270	321	AT2G28820	1
				AT4G18190	322	AT2G29350	1
				AT4G18320	323	AT2G29420	1
				AT4G19860	324	AT2G29790	1
				AT4G19870	325	AT2G30840	1
				AT4G20050	326	AT2G30930	1
				AT4G20420	327	AT2G31220	1
				AT4G20460	328	AT2G31945	1
				AT4G20670	329	AT2G31980	1
				AT4G20710	330	AT2G32210	1
				AT4G22080	331	AT2G32240	1
				AT4G22090	332	AT2G32870	1
				AT4G25040	333	AT2G32890	1
				AT4G25100	334	AT2G32950	1
				AT4G25710	335	AT2G33530	1
				AT4G28088	336	AT2G33810	1
				AT4G28160	337	AT2G34080	1
				AT4G28270	338	AT2G36690	1
				AT4G28700	339	AT2G37080	1
				AT4G29340	340	AT2G37130	1
				AT4G29980	341	AT2G37700	1
				AT4G31870	342	AT2G38860	1
				AT4G33355	343	AT2G38905	1
				AT4G34850	344	AT2G39200	1
				AT4G35010	345	AT2G39570	1
				AT4G35120	346	AT2G39800	1
				AT4G35350	347	AT2G40000	1
				AT4G35420	348	AT2G40140	1
				AT4G35650	349	AT2G41040	1
				AT4G35770	350	AT2G41100	1
				AT4G36350	351	AT2G41290	1
				AT4G36850	352	AT2G41350	1
				AT4G37900	353	AT2G42660	1
				AT5G03090	354	AT2G42940	1
				AT5G03330	355	AT2G43100	1
				AT5G03350	356	AT2G43510	1
				AT5G05040	357	AT2G43570	1
				AT5G05060	358	AT2G43820	1
				AT5G05340	359	AT2G44020	1
				AT5G07230	360	AT2G45210	1
				AT5G07410	361	AT2G45220	1
				AT5G07420	362	AT2G45710	1
				AT5G07430	363	AT2G46860	1
				AT5G07475	364	AT3G01230	1
				AT5G07520	365	AT3G01250	1
				AT5G07530	366	AT3G01270	1
				AT5G07540	367	AT3G01520	1
				AT5G07550	368	AT3G01600	1
				AT5G07560	369	AT3G02020	1
				AT5G07600	370	AT3G02030	1
				AT5G08030	371	AT3G02480	1
				AT5G09530	372	AT3G03430	1
				AT5G10760	373	AT3G03910	1
				AT5G11380	374	AT3G04140	1
				AT5G13380	375	AT3G04720	1
				AT5G13825	376	AT3G05800	1
				AT5G14380	377	AT3G05960	1
				AT5G14740	378	AT3G06070	1
				AT5G14980	379	AT3G06110	1
				AT5G15960	380	AT3G06220	1
				AT5G16920	381	AT3G06450	1
				AT5G17480	382	AT3G06460	1
				AT5G19190	383	AT3G07450	1
				AT5G19580	384	AT3G07820	1
				AT5G20710	385	AT3G07850	1
				AT5G22875	386	AT3G08560	1
				AT5G22980	387	AT3G09760	1
				AT5G23010	388	AT3G10040	1
				AT5G24150	389	AT3G11840	1
				AT5G24210	390	AT3G11980	1
				AT5G24530	391	AT3G12210	1
				AT5G24640	392	AT3G12470	1
				AT5G24820	393	AT3G13220	1
				AT5G26110	394	AT3G13950	1
				AT5G26730	395	AT3G14040	1
				AT5G27980	396	AT3G14210	1
				AT5G37410	397	AT3G15351	1
				AT5G38760	398	AT3G15400	1
				AT5G39670	399	AT3G15500	1
				AT5G39730	400	AT3G15610	1
				AT5G40260	401	AT3G15630	1
				AT5G40370	402	AT3G16000	1
				AT5G40780	403	AT3G16310	1
				AT5G42170	404	AT3G16520	1
				AT5G42670	405	AT3G16720	1
				AT5G43340	406	AT3G16860	1
				AT5G44300	407	AT3G17220	1
				AT5G44400	408	AT3G17630	1
				AT5G44540	409	AT3G17760	1
				AT5G44580	410	AT3G18080	1
				AT5G46020	411	AT3G19030	1
				AT5G47490	412	AT3G19553	1
				AT5G47600	413	AT3G19710	1
				AT5G47635	414	AT3G20270	1
				AT5G48210	415	AT3G21360	1
				AT5G49070	416	AT3G21670	1
				AT5G50520	417	AT3G21720	1
				AT5G50530	418	AT3G21920	1
				AT5G50580	419	AT3G21930	1
				AT5G50630	420	AT3G21990	1
				AT5G50680	421	AT3G22235	1
				AT5G50780	422	AT3G22370	1
				AT5G50790	423	AT3G22600	1
				AT5G51440	424	AT3G22780	1
				AT5G52760	425	AT3G22840	1
				AT5G53820	426	AT3G23050	1
				AT5G54550	427	AT3G24650	1
				AT5G54610	428	AT3G25050	1
				AT5G55420	429	AT3G26320	1
				AT5G55450	430	AT3G27890	1
				AT5G57520	431	AT3G28270	1
				AT5G57560	432	AT3G28550	1
				AT5G59305	433	AT3G28780	1
				AT5G59310	434	AT3G28790	1
				AT5G59330	435	AT3G28820	1
				AT5G59530	436	AT3G28830	1
				AT5G59845	437	AT3G28980	1
				AT5G60030	438	AT3G28990	1
				AT5G60500	439	AT3G29034	1
				AT5G61605	440	AT3G29250	1
				AT5G61630	441	AT3G30390	1
				AT5G61660	442	AT3G42820	1
				AT5G61720	443	AT3G42960	1
				AT5G62080	444	AT3G44870	1
				AT5G62320	445	AT3G45730	1
				AT5G63180	446	AT3G46750	1
				AT5G65080	447	AT3G47870	1
				AT5G65550	448	AT3G48340	1
					449	AT3G48360	1
					450	AT3G48720	1
					451	AT3G48970	1
					452	AT3G50270	1
					453	AT3G50560	1
					454	AT3G50570	1
					455	AT3G50770	1
					456	AT3G50930	1
					457	AT3G51000	1
					458	AT3G51430	1
					459	AT3G51590	1
					460	AT3G52130	1
					461	AT3G52160	1
					462	AT3G52620	1
					463	AT3G52790	1
					464	AT3G52810	1
					465	AT3G53232	1
					466	AT3G53310	1
					467	AT3G53340	1
					468	AT3G53960	1
					469	AT3G54580	1
					470	AT3G55200	1
					471	AT3G55240	1
					472	AT3G55580	1
					473	AT3G55980	1
					474	AT3G56360	1
					475	AT3G57030	1
					476	AT3G57260	1
					477	AT3G57620	1
					478	AT3G57770	1
					479	AT3G58150	1
					480	AT3G58220	1
					481	AT3G58240	1
					482	AT3G58900	1
					483	AT3G58990	1
					484	AT3G59510	1
					485	AT3G59530	1
					486	AT3G59700	1
					487	AT3G60420	1
					488	AT3G61060	1
					489	AT3G61560	1
					490	AT3G62170	1
					491	AT3G63440	1
					492	AT4G00030	1
					493	AT4G00040	1
					494	AT4G01010	1
					495	AT4G01250	1
					496	AT4G01897	1
					497	AT4G01915	1
					498	AT4G02140	1
					499	AT4G03510	1
					500	AT4G03975	1
					501	AT4G04460	1
					502	AT4G07380	1
					503	AT4G07990	1
					504	AT4G08098	1
					505	AT4G08160	1
					506	AT4G08540	1
					507	AT4G08670	1
					508	AT4G08940	1
					509	AT4G10260	1
					510	AT4G10270	1
					511	AT4G11030	1
					512	AT4G11210	1
					513	AT4G11640	1
					514	AT4G11760	1
					515	AT4G11890	1
					516	AT4G11900	1
					517	AT4G12490	1
					518	AT4G12960	1
					519	AT4G13160	1
					520	AT4G13180	1
					521	AT4G13230	1
					522	AT4G13560	1
					523	AT4G13770	1
					524	AT4G14080	1
					525	AT4G14365	1
					526	AT4G14610	1
					527	AT4G14780	1
					528	AT4G14815	1
					529	AT4G15610	1
					530	AT4G15660	1
					531	AT4G15670	1
					532	AT4G15690	1
					533	AT4G15700	1
					534	AT4G15760	1
					535	AT4G16000	1
					536	AT4G16270	1
					537	AT4G17460	1
					538	AT4G18190	1
					539	AT4G18320	1
					540	AT4G19200	1
					541	AT4G19860	1
					542	AT4G19870	1
					543	AT4G19985	1
					544	AT4G20050	1
					545	AT4G20420	1
					546	AT4G20460	1
					547	AT4G20670	1
					548	AT4G20710	1
					549	AT4G22080	1
					550	AT4G22090	1
					551	AT4G23180	1
					552	AT4G23570	1
					553	AT4G23810	1
					554	AT4G25040	1
					555	AT4G25100	1
					556	AT4G25900	1
					557	AT4G26200	1
					558	AT4G26630	1
					559	AT4G26850	1
					560	AT4G27520	1
					561	AT4G27760	1
					562	AT4G28080	1
					563	AT4G28088	1
					564	AT4G28160	1
					565	AT4G28270	1
					566	AT4G28490	1
					567	AT4G28700	1
					568	AT4G29340	1
					569	AT4G29780	1
					570	AT4G29980	1
					571	AT4G30270	1
					572	AT4G30440	1
					573	AT4G31870	1
					574	AT4G32020	1
					575	AT4G32480	1
					576	AT4G33220	1
					577	AT4G33355	1
					578	AT4G34110	1
					579	AT4G34850	1
					580	AT4G34950	1
					581	AT4G35010	1
					582	AT4G35120	1
					583	AT4G35350	1
					584	AT4G35410	1
					585	AT4G35420	1
					586	AT4G35650	1
					587	AT4G36350	1
					588	AT4G36670	1
					589	AT4G36850	1
					590	AT4G37900	1
					591	AT4G38700	1
					592	AT4G39740	1
					593	AT5G03090	1
					594	AT5G03330	1
					595	AT5G03350	1
					596	AT5G04200	1
					597	AT5G05060	1
					598	AT5G05340	1
					599	AT5G06320	1
					600	AT5G06690	1
					601	AT5G07230	1
					602	AT5G07410	1
					603	AT5G07420	1
					604	AT5G07430	1
					605	AT5G07475	1
					606	AT5G07520	1
					607	AT5G07530	1
					608	AT5G07540	1
					609	AT5G07550	1
					610	AT5G07560	1
					611	AT5G07600	1
					612	AT5G08030	1
					613	AT5G08170	1
					614	AT5G09530	1
					615	AT5G10760	1
					616	AT5G11230	1
					617	AT5G11380	1
					618	AT5G13380	1
					619	AT5G13825	1
					620	AT5G14120	1
					621	AT5G14380	1
					622	AT5G14740	1
					623	AT5G14980	1
					624	AT5G15960	1
					625	AT5G16360	1
					626	AT5G16920	1
					627	AT5G17480	1
					628	AT5G19290	1
					629	AT5G19580	1
					630	AT5G19890	1
					631	AT5G20250	1
					632	AT5G20270	1
					633	AT5G20710	1
					634	AT5G22980	1
					635	AT5G23010	1
					636	AT5G23405	1
					637	AT5G24150	1
					638	AT5G24160	1
					639	AT5G24210	1
					640	AT5G24316	1
					641	AT5G24530	1
					642	AT5G24640	1
					643	AT5G24820	1
					644	AT5G24890	1
					645	AT5G26270	1
					646	AT5G26730	1
					647	AT5G27980	1
					648	AT5G28770	1
					649	AT5G35450	1
					650	AT5G37290	1
					651	AT5G37410	1
					652	AT5G38760	1
					653	AT5G38990	1
					654	AT5G39670	1
					655	AT5G39680	1
					656	AT5G39710	1
					657	AT5G40260	1
					658	AT5G40450	1
					659	AT5G40780	1
					660	AT5G42170	1
					661	AT5G43340	1
					662	AT5G43780	1
					663	AT5G44300	1
					664	AT5G44320	1
					665	AT5G44400	1
					666	AT5G44530	1
					667	AT5G44540	1
					668	AT5G44580	1
					669	AT5G44930	1
					670	AT5G45040	1
					671	AT5G46270	1
					672	AT5G47370	1
					673	AT5G47490	1
					674	AT5G47600	1
					675	AT5G47635	1
					676	AT5G48210	1
					677	AT5G48930	1
					678	AT5G49070	1
					679	AT5G49450	1
					680	AT5G50520	1
					681	AT5G50580	1
					682	AT5G50680	1
					683	AT5G50780	1
					684	AT5G50790	1
					685	AT5G51390	1
					686	AT5G51440	1
					687	AT5G52190	1
					688	AT5G52760	1
					689	AT5G53820	1
					690	AT5G54550	1
					691	AT5G54610	1
					692	AT5G55420	1
					693	AT5G55450	1
					694	AT5G55660	1
					695	AT5G57520	1
					696	AT5G57560	1
					697	AT5G59305	1
					698	AT5G59310	1
					699	AT5G59330	1
					700	AT5G59530	1
					701	AT5G59820	1
					702	AT5G59845	1
					703	AT5G60030	1
					704	AT5G60500	1
					705	AT5G60680	1
					706	AT5G60950	1
					707	AT5G61590	1
					708	AT5G61600	1
					709	AT5G61605	1
					710	AT5G61630	1
					711	AT5G61660	1
					712	AT5G61720	1
					713	AT5G61820	1
					714	AT5G62080	1
					715	AT5G62320	1
					716	AT5G62530	1
					717	AT5G63160	1
					718	AT5G63180	1
					719	AT5G65080	1
					720	AT5G65550	1
					721	AT5G65860	1
					722	AT5G66250	1
					723	AT5G66280	1
					724	AT5G66960	1
						Total	827

## Sheet: agriGO Ontology-724 sdg8 genes
		agriGO -- GO Analysis Toolkit and Database for Agricultural Community (Zhou Du et al., 2010 agriGO: a GO analysis toolkit for the agricultural community. Nucleic Acids Research 38:w64-w70)
		sdg8 regulated gene expression (724 regulated genes)
		GO term	OntologyProcess	Description	Number in input list	Number in BG/Ref	p-value	FDR
		GO:0010876	P	lipid localization	23	24	9.8e-28	1.3e-24
		GO:0006950	P	response to stress	100	2320	3.6e-14	1.3e-11
		GO:0010927	P	cellular component assembly involved in morphogenesis	13	23	4e-14	1.3e-11
		GO:0010208	P	pollen wall assembly	13	23	4e-14	1.3e-11
		GO:0010584	P	pollen exine formation	12	17	5.5e-14	1.4e-11
		GO:0050896	P	response to stimulus	141	4057	1.3e-12	2.7e-10
		GO:0019748	P	secondary metabolic process	34	489	3.3e-10	6.1e-08
		GO:0006952	P	defense response	43	766	8.6e-10	1.4e-07
		GO:0009555	P	pollen development	18	148	2.2e-09	3.1e-07
		GO:0016144	P	S-glycoside biosynthetic process	10	41	2.8e-08	3e-06
		GO:0019761	P	glucosinolate biosynthetic process	10	41	2.8e-08	3e-06
		GO:0019758	P	glycosinolate biosynthetic process	10	41	2.8e-08	3e-06
		GO:0042221	P	response to chemical stimulus	77	2085	3.1e-08	3e-06
		GO:0006869	P	lipid transport	17	163	4.8e-08	4.4e-06
		GO:0019760	P	glucosinolate metabolic process	11	62	9.9e-08	7.5e-06
		GO:0016143	P	S-glycoside metabolic process	11	62	9.9e-08	7.5e-06
		GO:0019757	P	glycosinolate metabolic process	11	62	9.9e-08	7.5e-06
		GO:0033036	P	macromolecule localization	28	462	1.8e-07	1.3e-05
		GO:0048646	P	anatomical structure formation involved in morphogenesis	14	122	2.5e-07	1.7e-05
		GO:0048229	P	gametophyte development	19	233	2.8e-07	1.8e-05
		GO:0051704	P	multi-organism process	37	776	6.2e-07	3.8e-05
		GO:0016138	P	glycoside biosynthetic process	11	79	8.7e-07	4.9e-05
		GO:0009620	P	response to fungus	15	158	8.8e-07	4.9e-05
		GO:0051707	P	response to other organism	31	599	1e-06	5.5e-05
		GO:0010033	P	response to organic substance	52	1342	1.6e-06	8.3e-05
		GO:0016137	P	glycoside metabolic process	12	104	1.7e-06	8.5e-05
		GO:0009415	P	response to water	18	240	1.8e-06	8.5e-05
		GO:0050832	P	defense response to fungus	12	108	2.4e-06	0.00011
		GO:0010200	P	response to chitin	14	151	2.6e-06	0.00012
		GO:0009607	P	response to biotic stimulus	31	638	3.5e-06	0.00015
		GO:0009628	P	response to abiotic stimulus	54	1471	4.6e-06	0.00019
		GO:0002376	P	immune system process	21	368	1.4e-05	0.00054
		GO:0006955	P	immune response	21	367	1.4e-05	0.00054
		GO:0034637	P	cellular carbohydrate biosynthetic process	14	177	1.4e-05	0.00054
		GO:0009414	P	response to water deprivation	16	229	1.5e-05	0.00056
		GO:0019915	P	lipid storage	6	24	1.6e-05	0.00057
		GO:0032989	P	cellular component morphogenesis	18	289	2e-05	0.00068
		GO:0009743	P	response to carbohydrate stimulus	16	240	2.6e-05	0.00088
		GO:0044262	P	cellular carbohydrate metabolic process	22	417	2.8e-05	0.00093
		GO:0009266	P	response to temperature stimulus	24	485	3.3e-05	0.0011
		GO:0019953	P	sexual reproduction	9	80	4e-05	0.0013
		GO:0009611	P	response to wounding	14	197	4.3e-05	0.0013
		GO:0045229	P	external encapsulating structure organization	13	178	6.1e-05	0.0018
		GO:0042398	P	cellular amino acid derivative biosynthetic process	15	233	6.6e-05	0.002
		GO:0006629	P	lipid metabolic process	33	841	0.0001	0.003
		GO:0044272	P	sulfur compound biosynthetic process	10	115	0.00011	0.0032
		GO:0045087	P	innate immune response	18	347	0.00018	0.0049
		GO:0032501	P	multicellular organismal process	63	2094	0.00024	0.0065
		GO:0006790	P	sulfur metabolic process	13	220	0.00043	0.011
		GO:0006575	P	cellular amino acid derivative metabolic process	16	315	0.0005	0.013
		GO:0002252	P	immune effector process	5	31	0.0005	0.013
		GO:0009699	P	phenylpropanoid biosynthetic process	10	141	0.00052	0.013
		GO:0009698	P	phenylpropanoid metabolic process	11	175	0.00073	0.018
		GO:0022607	P	cellular component assembly	14	265	0.00076	0.018
		GO:0009409	P	response to cold	16	328	0.00075	0.018
		GO:0006979	P	response to oxidative stress	16	332	0.00085	0.02
		GO:0016051	P	carbohydrate biosynthetic process	14	277	0.0011	0.026
		GO:0007275	P	multicellular organismal development	58	2020	0.0012	0.028
		GO:0009791	P	post-embryonic development	26	705	0.0013	0.028
		GO:0005975	P	carbohydrate metabolic process	30	866	0.0014	0.031
		GO:0009719	P	response to endogenous stimulus	35	1068	0.0015	0.032
		GO:0032502	P	developmental process	64	2304	0.0015	0.032
		GO:0009814	P	defense response, incompatible interaction	9	143	0.0021	0.044
		GO:0019438	P	aromatic compound biosynthetic process	12	237	0.0025	0.05

## Sheet: sdg8 vs TCH-65 genes
								Xu		Xu		Cazzonelli		Grini
Summary of Analysis	Gene Changes	Number	sdg8 regulated (724)	Occurrence in 4 arrays	Number	sdg8 vs TCH (65)	Occurrence	sdg8-1	sdg8-1 FC	sdg8-2	sdg8-2 FC	ccr1.1	ccr1.1 FC	ashh2	ashh2 FC	TCH FC	Annotated function	Occurrence	sdg8-1 FC	sdg8-2 FC	ccr1.1 FC	Grini FC	Av-All Arrays	STDEVP
All regulated genes- 4 arrays	827 genes in total	1	AT1G02850	4	1	AT4G29780	1	AT4G29780	-3.60683	#N/A	#N/A	#N/A	#N/A	#N/A	#N/A	72.7288	expressed protein	3	-2.19246	-1.96461	-15.0984		-6.41847	6.13831
(Xu, Cazzonelli, Grini)	724 unique genes	2	AT1G06820	2	2	AT1G17420	1	AT1G17420	-2.00577	#N/A	#N/A	#N/A	#N/A	#N/A	#N/A	46.0816	lipoxygenase, putative	3	-2.19246	-1.96461	-15.0984		-6.41847	6.13831
	65 genes had 2-4 entries	3	AT1G20823	2	3	AT1G80840	1	AT1G80840	-1.909	#N/A	#N/A	#N/A	#N/A	#N/A	#N/A	43.1066	WRKY family transcription factor (WRKY40)	3	-2.19246	-1.96461	-15.0984		-6.41847	6.13831
		4	AT1G23960	3	4	AT4G27652	2	AT4G27652	-3.21671	AT4G27652	-2.09943	#N/A	#N/A	#N/A	#N/A	33.5717	expressed protein	3	-2.19246	-1.96461	-15.0984		-6.41847	6.13831
		5	AT1G54410	2	5	AT1G27730	1	AT1G27730	-2.54561	#N/A	#N/A	#N/A	#N/A	#N/A	#N/A	29.4488	zinc finger (C2H2 type) family protein (ZAT10) / salt-tolerance zinc finger protein (STZ)	3	-2.19246	-1.96461	-15.0984		-6.41847	6.13831
Summary (sdg8 vs TCH)	1476 entries read in	6	AT1G54740	2	6	AT5G59820	1	AT5G59820	-2.00249	#N/A	#N/A	#N/A	#N/A	#N/A	#N/A	22.5816	zinc finger (C2H2 type) family protein (ZAT12/ RHL41)	3	-2.19246	-1.96461	-15.0984		-6.41847	6.13831
sdg8 (724) vs TCH (752)	1411 unique entries	7	AT1G62290	3	7	AT1G66090	1	AT1G66090	-2.87475	#N/A	#N/A	#N/A	#N/A	#N/A	#N/A	21.7186	disease resistance protein (TIR-NBS class), putative	3	-2.19246	-1.96461	-15.0984		-6.41847	6.13831
	65 had duplicate entries	8	AT1G65010	2	8	AT5G57560	1	#N/A	#N/A	#N/A	#N/A	#N/A	#N/A	AT5G57560	2.01996	21.1706	xyloglucan:xyloglucosyl transferase / xyloglucan endotransglycosylase / endo-xyloglucan transferase (TCH4) identical to xyloglucan endotransglycosylase TCH4 protein GI:886116	3	-2.19246	-1.96461	-15.0984		-6.41847	6.13831
	8.6% of TCH genes are sdg8 reg	9	AT1G67620	2	9	AT3G55980	1	AT3G55980	-2.19288	#N/A	#N/A	#N/A	#N/A	#N/A	#N/A	18.7555	zinc finger (CCCH-type) family protein	3	-2.19246	-1.96461	-15.0984		-6.41847	6.13831
	9 % of sdg8 genes are TCH reg	10	AT1G72450	2	10	AT2G40000	1	#N/A	#N/A	AT2G40000	1.91008	#N/A	#N/A	#N/A	#N/A	18.5013	expressed protein	3	-2.19246	-1.96461	-15.0984		-6.41847	6.13831
	27 up and 38 down in sdg8	11	AT1G80830	2	11	AT3G16860	1	AT3G16860	-2.29828	#N/A	#N/A	#N/A	#N/A	#N/A	#N/A	17.9314	phytochelatin synthetase-related	3	-2.19246	-1.96461	-15.0984		-6.41847	6.13831
	57 up and 8 down in TCH	12	AT2G04230	2	12	AT1G74450	1	AT1G74450	-2.02529	#N/A	#N/A	#N/A	#N/A	#N/A	#N/A	16.3729	expressed protein	3	-2.19246	-1.96461	-15.0984		-6.41847	6.13831
		13	AT2G04630	3	13	AT4G01250	1	#N/A	#N/A	AT4G01250	2.05842	#N/A	#N/A	#N/A	#N/A	12.9795	WRKY family transcription factor	3	-2.19246	-1.96461	-15.0984		-6.41847	6.13831
		14	AT2G05380	2	14	AT4G23810	1	#N/A	#N/A	#N/A	#N/A	AT4G23810	-2.22487	#N/A	#N/A	11.3293	WRKY53 (WRKY DNA-binding protein 53); DNA binding / protein binding / transcription activator/ transcription factor	3	-2.19246	-1.96461	-15.0984		-6.41847	6.13831
		15	AT2G05520	2	15	AT3G50930	1	#N/A	#N/A	#N/A	#N/A	#N/A	#N/A	AT3G50930	3.07237	10.694	AAA-type ATPase family protein contains Pfam profile: ATPase family PF00004	3	-2.19246	-1.96461	-15.0984		-6.41847	6.13831
		16	AT2G18193	2	16	AT1G02660	1	#N/A	#N/A	AT1G02660	2.29354	#N/A	#N/A	#N/A	#N/A	10.4689	lipase class 3 family protein	3	-2.19246	-1.96461	-15.0984		-6.41847	6.13831
		17	AT2G18700	2	17	AT2G26530	1	AT2G26530	-1.92607	#N/A	#N/A	#N/A	#N/A	#N/A	#N/A	10.1821	expressed protein	3	-2.19246	-1.96461	-15.0984		-6.41847	6.13831
		18	AT2G20670	2	18	AT2G22500	1	AT2G22500	-2.57561	#N/A	#N/A	#N/A	#N/A	#N/A	#N/A	9.14835	mitochondrial substrate carrier family protein	3	-2.19246	-1.96461	-15.0984		-6.41847	6.13831
		19	AT2G21640	3	19	AT1G18740	1	AT1G18740	-2.34245	#N/A	#N/A	#N/A	#N/A	#N/A	#N/A	8.62152	expressed protein	3	-2.19246	-1.96461	-15.0984		-6.41847	6.13831
		20	AT2G22500	2	20	AT1G72940	1	#N/A	#N/A	#N/A	#N/A	AT1G72940	-2.27465	#N/A	#N/A	8.56657	disease resistance protein (TIR-NBS class), putative	3	-2.19246	-1.96461	-15.0984		-6.41847	6.13831
		21	AT2G26600	2	21	AT1G20823	2	AT1G20823	-2.29181	AT1G20823	-1.93187	#N/A	#N/A	#N/A	#N/A	7.10091	zinc finger (C3HC4-type RING finger) family protein (ATL1B)	3	-2.19246	-1.96461	-15.0984		-6.41847	6.13831
		22	AT2G26860	2	22	AT1G78070	1	#N/A	#N/A	AT1G78070	-2.11171	#N/A	#N/A	#N/A	#N/A	6.67483	WD-40 repeat family protein	3	-2.19246	-1.96461	-15.0984		-6.41847	6.13831
		23	AT2G31810	2	23	AT2G40140	1	AT2G40140	-2.43301	#N/A	#N/A	#N/A	#N/A	#N/A	#N/A	5.95046	zinc finger (CCCH-type) family protein (CZF1/ZFAR1)	3	-2.19246	-1.96461	-15.0984		-6.41847	6.13831
		24	AT2G33410	2	24	AT5G52760	1	#N/A	#N/A	#N/A	#N/A	#N/A	#N/A	AT5G52760	2.28651	5.62949	heavy-metal-associated domain-containing protein contains Pfam profile PF00403: Heavy-metal-associated domain	3	-2.19246	-1.96461	-15.0984		-6.41847	6.13831
		25	AT2G35930	2	25	AT3G54000	2	AT3G54000	-1.91375	AT3G54000	-2.09943	#N/A	#N/A	#N/A	#N/A	5.60094	expressed protein	3	-2.19246	-1.96461	-15.0984		-6.41847	6.13831
		26	AT2G37710	5	26	AT4G14365	1	#N/A	#N/A	#N/A	#N/A	#N/A	#N/A	AT4G14365	2.17965	5.4451	zinc finger (C3HC4-type RING finger) family protein / ankyrin repeat family protein contains Pfam profile: PF00097 zinc finger, C3HC4 type (RING finger) and Pfam profile: PF00023 ankyrin repeat	3	-2.19246	-1.96461	-15.0984		-6.41847	6.13831
		27	AT2G43590	2	27	AT1G55450	1	#N/A	#N/A	#N/A	#N/A	AT1G55450	-2.16353	#N/A	#N/A	4.90909	embryo-abundant protein-related	3	-2.19246	-1.96461	-15.0984		-6.41847	6.13831
		28	AT2G43620	2	28	AT5G61600	1	AT5G61600	-2.24939	#N/A	#N/A	#N/A	#N/A	#N/A	#N/A	4.78853	ethylene-responsive element-binding family protein	3	-2.19246	-1.96461	-15.0984		-6.41847	6.13831
		29	AT2G44840	2	29	AT1G13340	1	#N/A	#N/A	#N/A	#N/A	#N/A	#N/A	AT1G13340	2.59858	4.73337	expressed protein contains Pfam profile: PF03398 eukaryotic protein of unknown function, DUF292	3	-2.19246	-1.96461	-15.0984		-6.41847	6.13831
		30	AT2G47060	3	30	AT2G18690	1	#N/A	#N/A	#N/A	#N/A	#N/A	#N/A	AT2G18690	2.29039	4.71703	expressed protein	3	-2.19246	-1.96461	-15.0984		-6.41847	6.13831
		31	AT2G48020	2	31	AT1G72450	2	#N/A	#N/A	AT1G72450	1.96787	AT1G72450	-1.6544	#N/A	#N/A	4.53484	JAZ6/TIFY11B (JASMONATE-ZIM-DOMAIN PROTEIN 6)	3	-2.19246	-1.96461	-15.0984		-6.41847	6.13831
		32	AT3G01440	2	32	AT4G23180	1	AT4G23180	-1.94427	#N/A	#N/A	#N/A	#N/A	#N/A	#N/A	4.44684	receptor-like protein kinase 4, putative (RLK4)	3	-2.19246	-1.96461	-15.0984		-6.41847	6.13831
		33	AT3G04110	3	33	AT4G33050	2	AT4G33050	-2.08974	#N/A	#N/A	AT4G33050	-2.0924	#N/A	#N/A	4.28472	calmodulin-binding family protein / embryo sac development arrest 39 (EDA39)	3	-2.19246	-1.96461	-15.0984		-6.41847	6.13831
		34	AT3G05900	4	34	AT2G47060	3	AT2G47060	-2.19246	AT2G47060	-1.96461	AT2G47060	-3.76593	#N/A	#N/A	4.18135	serine/threonine protein kinase, putative (STPK)	3	-2.19246	-1.96461	-15.0984		-6.41847	6.13831
		35	AT3G10500	3	35	AT3G19030	1	#N/A	#N/A	AT3G19030	2.05362	#N/A	#N/A	#N/A	#N/A	3.96404	expressed protein	3	-2.19246	-1.96461	-15.0984		-6.41847	6.13831
		36	AT3G10930	2	36	AT3G11840	1	#N/A	#N/A	#N/A	#N/A	AT3G11840	-2.03642	#N/A	#N/A	3.83857	U-box domain-containing protein	3	-2.19246	-1.96461	-15.0984		-6.41847	6.13831
		37	AT3G15460	2	37	AT3G50970	2	AT3G50970	1.96815	AT3G50970	2.15846	#N/A	#N/A	#N/A	#N/A	3.47431	dehydrin xero2 (XERO2) / low-temperature-induced protein LTI30 (LTI30)	3	-2.19246	-1.96461	-15.0984		-6.41847	6.13831
		38	AT3G17800	2	38	AT5G06320	1	AT5G06320	-1.95146	#N/A	#N/A	#N/A	#N/A	#N/A	#N/A	3.34126	harpin-induced family protein / HIN1 family protein / harpin-responsive family protein / NDR1/HIN1-like protein 3	3	-2.19246	-1.96461	-15.0984		-6.41847	6.13831
		39	AT3G18000	2	39	AT1G76360	1	#N/A	#N/A	#N/A	#N/A	#N/A	#N/A	AT1G76360	2.04655	3.29522	protein kinase, putative similar to protein kinase APK1B, SWISS-PROT:P46573; contains protein kinase domain, Pfam:PF00069	3	-2.19246	-1.96461	-15.0984		-6.41847	6.13831
		40	AT3G21220	3	40	AT5G48540	2	AT5G48540	-2.28179	AT5G48540	-2.42558	#N/A	#N/A	#N/A	#N/A	3.25209	33 kDa secretory protein-related	3	-2.19246	-1.96461	-15.0984		-6.41847	6.13831
		41	AT3G23030	2	41	AT3G17800	2	AT3G17800	-1.94049	AT3G17800	-2.02397	#N/A	#N/A	#N/A	#N/A	3.1246	expressed protein	3	-2.19246	-1.96461	-15.0984		-6.41847	6.13831
		42	AT3G23560	2	42	AT1G01470	1	#N/A	#N/A	#N/A	#N/A	#N/A	#N/A	AT1G01470	2.19047	2.98104	late embryogenesis abundant protein, putative / LEA protein, putative similar to SP|P46518 Late embryogenesis abundant protein Lea14-A {Gossypium hirsutum}; contains Pfam profile PF03168: Late embryogenesis abundant protein	3	-2.19246	-1.96461	-15.0984		-6.41847	6.13831
		43	AT3G24100	2	43	AT1G25550	1	#N/A	#N/A	AT1G25550	2.02081	#N/A	#N/A	#N/A	#N/A	2.86736	myb family transcription factor	3	-2.19246	-1.96461	-15.0984		-6.41847	6.13831
		44	AT3G25740	2	44	AT4G22470	2	AT4G22470	-3.00611	AT4G22470	-2.25371	#N/A	#N/A	#N/A	#N/A	2.83492	protease inhibitor/seed storage/lipid transfer protein (LTP) family protein	3	-2.19246	-1.96461	-15.0984		-6.41847	6.13831
		45	AT3G30720	2	45	AT1G45145	1	#N/A	#N/A	#N/A	#N/A	AT1G45145	-1.74498	#N/A	#N/A	2.79174	ATTRX5 (thioredoxin H-type 5); thiol-disulfide exchange intermediate	3	-2.19246	-1.96461	-15.0984		-6.41847	6.13831
		46	AT3G45160	2	46	AT3G59700	1	#N/A	#N/A	AT3G59700	-1.82866	#N/A	#N/A	#N/A	#N/A	2.65034	lectin protein kinase, putative	3	-2.19246	-1.96461	-15.0984		-6.41847	6.13831
		47	AT3G50970	2	47	AT1G69840	1	#N/A	#N/A	#N/A	#N/A	AT1G69840	-1.95162	#N/A	#N/A	2.64189	band 7 family protein	3	-2.19246	-1.96461	-15.0984		-6.41847	6.13831
		48	AT3G54000	2	48	AT4G13180	1	#N/A	#N/A	AT4G13180	-1.93714	#N/A	#N/A	#N/A	#N/A	2.63905	short-chain dehydrogenase/reductase (SDR) family protein	3	-2.19246	-1.96461	-15.0984		-6.41847	6.13831
		49	AT3G61890	2	49	AT3G16720	1	AT3G16720	-2.3153	#N/A	#N/A	#N/A	#N/A	#N/A	#N/A	2.53549	zinc finger (C3HC4-type RING finger) family protein (ATL2)	3	-2.19246	-1.96461	-15.0984		-6.41847	6.13831
		50	AT3G62220	2	50	AT2G41100	1	#N/A	#N/A	#N/A	#N/A	AT2G41100	-3.70818	#N/A	#N/A	2.37003	TCH3 (TOUCH 3)	3	-2.19246	-1.96461	-15.0984		-6.41847	6.13831
		51	AT4G02520	3	51	AT1G65490	1	#N/A	#N/A	#N/A	#N/A	#N/A	#N/A	AT1G65490	2.72042	2.33747	expressed protein	3	-2.19246	-1.96461	-15.0984		-6.41847	6.13831
		52	AT4G19530	2	52	AT4G36670	1	AT4G36670	-3.03992	#N/A	#N/A	#N/A	#N/A	#N/A	#N/A	2.26245	mannitol transporter, putative	3	-2.19246	-1.96461	-15.0984		-6.41847	6.13831
		53	AT4G21870	2	53	AT4G32020	1	AT4G32020	-2.3615	#N/A	#N/A	#N/A	#N/A	#N/A	#N/A	2.24782	expressed protein	3	-2.19246	-1.96461	-15.0984		-6.41847	6.13831
		54	AT4G22470	2	54	AT4G15660	1	#N/A	#N/A	#N/A	#N/A	#N/A	#N/A	AT4G15660	2.73774	2.24243	glutaredoxin family protein contains INTERPRO Domain IPR002109, Glutaredoxin (thioltransferase)	3	-2.19246	-1.96461	-15.0984		-6.41847	6.13831
		55	AT4G25710	4	55	AT5G39670	1	#N/A	#N/A	#N/A	#N/A	#N/A	#N/A	AT5G39670	2.21558	2.18341	calcium-binding EF hand family protein contains INTERPRO:IPR002048 calcium-binding EF-hand domain	3	-2.19246	-1.96461	-15.0984		-6.41847	6.13831
		56	AT4G27652	2	56	AT2G15080	1	#N/A	#N/A	#N/A	#N/A	#N/A	#N/A	AT2G15080	2.80064	2.01836	disease resistance family protein contains leucine rich-repeat (LRR) domains Pfam:PF00560, INTERPRO:IPR001611; similar to Cf-2.2 [Lycopersicon pimpinellifolium] gi|1184077|gb|AAC15780	3	-2.19246	-1.96461	-15.0984		-6.41847	6.13831
		57	AT4G27710	2	57	AT2G19130	1	#N/A	#N/A	#N/A	#N/A	AT2G19130	-3.96859	#N/A	#N/A	2.00623	S-locus lectin protein kinase family protein	3	-2.19246	-1.96461	-15.0984		-6.41847	6.13831
		58	AT4G33050	2	58	AT5G54610	1	#N/A	#N/A	#N/A	#N/A	#N/A	#N/A	AT5G54610	2.04182	-2.00461	ankyrin repeat family protein contains Pfam domain, PF00023: Ankyrin repeat	3	-2.19246	-1.96461	-15.0984		-6.41847	6.13831
		59	AT4G35770	3	59	AT4G27710	2	AT4G27710	-1.91622	AT4G27710	-1.99503	#N/A	#N/A	#N/A	#N/A	-2.0616	cytochrome P450 family protein	3	-2.19246	-1.96461	-15.0984		-6.41847	6.13831
		60	AT4G39800	2	60	AT2G19650	1	#N/A	#N/A	#N/A	#N/A	AT2G19650	-2.30111	#N/A	#N/A	-2.17066	DC1 domain-containing protein	3	-2.19246	-1.96461	-15.0984		-6.41847	6.13831
		61	AT5G05040	2	61	AT1G28670	1	#N/A	#N/A	#N/A	#N/A	#N/A	#N/A	AT1G28670	-2.00822	-2.25479	lipase identical to lipase GB:AAA93262 GI:1145627 [Arabidopsis thaliana] (FEBS Lett. 377 (3), 475-480 (1995))	3	-2.19246	-1.96461	-15.0984		-6.41847	6.13831
		62	AT5G09570	3	62	AT4G28270	1	#N/A	#N/A	#N/A	#N/A	#N/A	#N/A	AT4G28270	2.15315	-2.2804	zinc finger (C3HC4-type RING finger) family protein contains Pfam profile: PF00097 zinc finger, C3HC4 type (RING finger)	3	-2.19246	-1.96461	-15.0984		-6.41847	6.13831
		63	AT5G10140	3	63	AT5G43700	2	AT5G43700	1.95073	AT5G43700	2.27359	#N/A	#N/A	#N/A	#N/A	-2.34627	auxin-responsive protein / indoleacetic acid-induced protein 4 (IAA4) / auxin-induced protein (AUX2-11)	3	-2.19246	-1.96461	-15.0984		-6.41847	6.13831
		64	AT5G18670	2	64	AT5G61590	1	#N/A	#N/A	AT5G61590	2.10151	#N/A	#N/A	#N/A	#N/A	-2.64321	AP2 domain-containing transcription factor family protein	3	-2.19246	-1.96461	-15.0984		-6.41847	6.13831
		65	AT5G19190	2	65	AT1G78170	1	#N/A	#N/A	#N/A	#N/A	AT1G78170	1.3015	#N/A	#N/A	-3.29126	similar to unknown protein [Arabidopsis thaliana] (TAIR:AT1G22250.1); similar to unnamed protein product [Vitis vinifera] (GB:CAO61724.1)	3	-2.19246	-1.96461	-15.0984		-6.41847	6.13831
		66	AT5G22875	2
		67	AT5G22920	2
		68	AT5G26110	2
		69	AT5G39730	2
		70	AT5G40370	2
		71	AT5G41080	2
		72	AT5G42670	2
		73	AT5G43700	2
		74	AT5G44870	2
		75	AT5G46020	3
		76	AT5G47230	2
		77	AT5G48540	2
		78	AT5G50530	2
		79	AT5G50630	2
		80	AT5G56380	2
		81	AT5G57220	2
		82	AT1G01280	1
		83	AT1G01470	1
		84	AT1G01520	1
		85	AT1G01680	1
		86	AT1G02050	1
		87	AT1G02260	1
		88	AT1G02660	1
		89	AT1G02790	1
		90	AT1G02800	1
		91	AT1G02813	1
		92	AT1G02920	1
		93	AT1G03055	1
		94	AT1G03850	1
		95	AT1G05200	1
		96	AT1G05260	1
		97	AT1G06260	1
		98	AT1G06280	1
		99	AT1G07050	1
		100	AT1G07890	1
		101	AT1G08500	1
		102	AT1G12180	1
		103	AT1G13140	1
		104	AT1G13150	1
		105	AT1G13340	1
		106	AT1G13710	1
		107	AT1G13950	1
		108	AT1G14770	1
		109	AT1G14870	1
		110	AT1G14880	1
		111	AT1G15390	1
		112	AT1G15415	1
		113	AT1G15460	1
		114	AT1G16400	1
		115	AT1G16410	1
		116	AT1G17420	1
		117	AT1G17710	1
		118	AT1G18280	1
		119	AT1G18590	1
		120	AT1G18740	1
		121	AT1G18960	1
		122	AT1G19970	1
		123	AT1G20120	1
		124	AT1G20150	1
		125	AT1G20390	1
		126	AT1G22590	1
		127	AT1G22990	1
		128	AT1G23240	1
		129	AT1G23250	1
		130	AT1G23570	1
		131	AT1G23670	1
		132	AT1G23680	1
		133	AT1G23750	1
		134	AT1G23970	1
		135	AT1G24400	1
		136	AT1G24540	1
		137	AT1G24600	1
		138	AT1G25550	1
		139	AT1G26710	1
		140	AT1G26720	1
		141	AT1G27730	1
		142	AT1G27980	1
		143	AT1G28370	1
		144	AT1G28375	1
		145	AT1G28430	1
		146	AT1G28570	1
		147	AT1G28580	1
		148	AT1G28670	1
		149	AT1G29660	1
		150	AT1G30020	1
		151	AT1G30350	1
		152	AT1G31760	1
		153	AT1G32250	1
		154	AT1G32780	1
		155	AT1G33430	1
		156	AT1G33560	1
		157	AT1G33960	1
		158	AT1G35140	1
		159	AT1G35230	1
		160	AT1G35290	1
		161	AT1G35710	1
		162	AT1G35910	1
		163	AT1G37130	1
		164	AT1G43590	1
		165	AT1G45145	1
		166	AT1G47350	1
		167	AT1G47395	1
		168	AT1G47400	1
		169	AT1G47980	1
		170	AT1G48940	1
		171	AT1G49050	1
		172	AT1G49310	1
		173	AT1G50310	1
		174	AT1G52250	1
		175	AT1G52680	1
		176	AT1G53480	1
		177	AT1G54400	1
		178	AT1G54450	1
		179	AT1G54840	1
		180	AT1G54850	1
		181	AT1G54960	1
		182	AT1G55450	1
		183	AT1G55475	1
		184	AT1G55740	1
		185	AT1G56100	1
		186	AT1G56360	1
		187	AT1G56660	1
		188	AT1G57630	1
		189	AT1G58180	1
		190	AT1G58380	1
		191	AT1G59510	1
		192	AT1G59930	1
		193	AT1G61070	1
		194	AT1G61110	1
		195	AT1G61190	1
		196	AT1G61380	1
		197	AT1G61410	1
		198	AT1G62560	1
		199	AT1G62810	1
		200	AT1G62930	1
		201	AT1G62940	1
		202	AT1G63060	1
		203	AT1G64280	1
		204	AT1G65050	1
		205	AT1G65150	1
		206	AT1G65190	1
		207	AT1G65370	1
		208	AT1G65390	1
		209	AT1G65490	1
		210	AT1G65500	1
		211	AT1G65845	1
		212	AT1G65860	1
		213	AT1G66090	1
		214	AT1G66240	1
		215	AT1G66850	1
		216	AT1G67710	1
		217	AT1G67980	1
		218	AT1G67990	1
		219	AT1G68190	1
		220	AT1G68540	1
		221	AT1G68620	1
		222	AT1G68875	1
		223	AT1G69500	1
		224	AT1G69730	1
		225	AT1G69830	1
		226	AT1G69840	1
		227	AT1G69940	1
		228	AT1G70290	1
		229	AT1G70820	1
		230	AT1G70890	1
		231	AT1G71130	1
		232	AT1G71160	1
		233	AT1G72110	1
		234	AT1G72520	1
		235	AT1G72910	1
		236	AT1G72940	1
		237	AT1G73260	1
		238	AT1G73890	1
		239	AT1G74180	1
		240	AT1G74450	1
		241	AT1G74530	1
		242	AT1G74540	1
		243	AT1G74550	1
		244	AT1G74870	1
		245	AT1G75030	1
		246	AT1G75040	1
		247	AT1G75910	1
		248	AT1G75920	1
		249	AT1G75930	1
		250	AT1G75940	1
		251	AT1G76360	1
		252	AT1G76470	1
		253	AT1G76960	1
		254	AT1G77080	1
		255	AT1G77300	1
		256	AT1G77520	1
		257	AT1G77750	1
		258	AT1G78070	1
		259	AT1G78170	1
		260	AT1G79780	1
		261	AT1G80240	1
		262	AT1G80660	1
		263	AT1G80840	1
		264	AT2G01180	1
		265	AT2G01200	1
		266	AT2G01290	1
		267	AT2G02930	1
		268	AT2G03130	1
		269	AT2G03530	1
		270	AT2G03740	1
		271	AT2G03760	1
		272	AT2G03850	1
		273	AT2G04041	1
		274	AT2G05540	1
		275	AT2G05630	1
		276	AT2G05910	1
		277	AT2G06925	1
		278	AT2G07560	1
		279	AT2G14247	1
		280	AT2G14560	1
		281	AT2G14610	1
		282	AT2G15080	1
		283	AT2G15890	1
		284	AT2G16060	1
		285	AT2G16210	1
		286	AT2G16660	1
		287	AT2G16750	1
		288	AT2G16760	1
		289	AT2G16910	1
		290	AT2G17120	1
		291	AT2G17880	1
		292	AT2G18050	1
		293	AT2G18420	1
		294	AT2G18660	1
		295	AT2G18690	1
		296	AT2G19070	1
		297	AT2G19130	1
		298	AT2G19650	1
		299	AT2G19770	1
		300	AT2G19830	1
		301	AT2G20800	1
		302	AT2G21430	1
		303	AT2G21490	1
		304	AT2G21830	1
		305	AT2G22240	1
		306	AT2G23170	1
		307	AT2G23800	1
		308	AT2G24850	1
		309	AT2G24945	1
		310	AT2G25450	1
		311	AT2G26030	1
		312	AT2G26360	1
		313	AT2G26400	1
		314	AT2G26530	1
		315	AT2G26695	1
		316	AT2G26920	1
		317	AT2G27395	1
		318	AT2G28100	1
		319	AT2G28355	1
		320	AT2G28630	1
		321	AT2G28820	1
		322	AT2G29350	1
		323	AT2G29420	1
		324	AT2G29790	1
		325	AT2G30840	1
		326	AT2G30930	1
		327	AT2G31220	1
		328	AT2G31945	1
		329	AT2G31980	1
		330	AT2G32210	1
		331	AT2G32240	1
		332	AT2G32870	1
		333	AT2G32890	1
		334	AT2G32950	1
		335	AT2G33530	1
		336	AT2G33810	1
		337	AT2G34080	1
		338	AT2G36690	1
		339	AT2G37080	1
		340	AT2G37130	1
		341	AT2G37700	1
		342	AT2G38860	1
		343	AT2G38905	1
		344	AT2G39200	1
		345	AT2G39570	1
		346	AT2G39800	1
		347	AT2G40000	1
		348	AT2G40140	1
		349	AT2G41040	1
		350	AT2G41100	1
		351	AT2G41290	1
		352	AT2G41350	1
		353	AT2G42660	1
		354	AT2G42940	1
		355	AT2G43100	1
		356	AT2G43510	1
		357	AT2G43570	1
		358	AT2G43820	1
		359	AT2G44020	1
		360	AT2G45210	1
		361	AT2G45220	1
		362	AT2G45710	1
		363	AT2G46860	1
		364	AT3G01230	1
		365	AT3G01250	1
		366	AT3G01270	1
		367	AT3G01520	1
		368	AT3G01600	1
		369	AT3G02020	1
		370	AT3G02030	1
		371	AT3G02480	1
		372	AT3G03430	1
		373	AT3G03910	1
		374	AT3G04140	1
		375	AT3G04720	1
		376	AT3G05800	1
		377	AT3G05960	1
		378	AT3G06070	1
		379	AT3G06110	1
		380	AT3G06220	1
		381	AT3G06450	1
		382	AT3G06460	1
		383	AT3G07450	1
		384	AT3G07820	1
		385	AT3G07850	1
		386	AT3G08560	1
		387	AT3G09760	1
		388	AT3G10040	1
		389	AT3G11840	1
		390	AT3G11980	1
		391	AT3G12210	1
		392	AT3G12470	1
		393	AT3G13220	1
		394	AT3G13950	1
		395	AT3G14040	1
		396	AT3G14210	1
		397	AT3G15351	1
		398	AT3G15400	1
		399	AT3G15500	1
		400	AT3G15610	1
		401	AT3G15630	1
		402	AT3G16000	1
		403	AT3G16310	1
		404	AT3G16520	1
		405	AT3G16720	1
		406	AT3G16860	1
		407	AT3G17220	1
		408	AT3G17630	1
		409	AT3G17760	1
		410	AT3G18080	1
		411	AT3G19030	1
		412	AT3G19553	1
		413	AT3G19710	1
		414	AT3G20270	1
		415	AT3G21360	1
		416	AT3G21670	1
		417	AT3G21720	1
		418	AT3G21920	1
		419	AT3G21930	1
		420	AT3G21990	1
		421	AT3G22235	1
		422	AT3G22370	1
		423	AT3G22600	1
		424	AT3G22780	1
		425	AT3G22840	1
		426	AT3G23050	1
		427	AT3G24650	1
		428	AT3G25050	1
		429	AT3G26320	1
		430	AT3G27890	1
		431	AT3G28270	1
		432	AT3G28550	1
		433	AT3G28780	1
		434	AT3G28790	1
		435	AT3G28820	1
		436	AT3G28830	1
		437	AT3G28980	1
		438	AT3G28990	1
		439	AT3G29034	1
		440	AT3G29250	1
		441	AT3G30390	1
		442	AT3G42820	1
		443	AT3G42960	1
		444	AT3G44870	1
		445	AT3G45730	1
		446	AT3G46750	1
		447	AT3G47870	1
		448	AT3G48340	1
		449	AT3G48360	1
		450	AT3G48720	1
		451	AT3G48970	1
		452	AT3G50270	1
		453	AT3G50560	1
		454	AT3G50570	1
		455	AT3G50770	1
		456	AT3G50930	1
		457	AT3G51000	1
		458	AT3G51430	1
		459	AT3G51590	1
		460	AT3G52130	1
		461	AT3G52160	1
		462	AT3G52620	1
		463	AT3G52790	1
		464	AT3G52810	1
		465	AT3G53232	1
		466	AT3G53310	1
		467	AT3G53340	1
		468	AT3G53960	1
		469	AT3G54580	1
		470	AT3G55200	1
		471	AT3G55240	1
		472	AT3G55580	1
		473	AT3G55980	1
		474	AT3G56360	1
		475	AT3G57030	1
		476	AT3G57260	1
		477	AT3G57620	1
		478	AT3G57770	1
		479	AT3G58150	1
		480	AT3G58220	1
		481	AT3G58240	1
		482	AT3G58900	1
		483	AT3G58990	1
		484	AT3G59510	1
		485	AT3G59530	1
		486	AT3G59700	1
		487	AT3G60420	1
		488	AT3G61060	1
		489	AT3G61560	1
		490	AT3G62170	1
		491	AT3G63440	1
		492	AT4G00030	1
		493	AT4G00040	1
		494	AT4G01010	1
		495	AT4G01250	1
		496	AT4G01897	1
		497	AT4G01915	1
		498	AT4G02140	1
		499	AT4G03510	1
		500	AT4G03975	1
		501	AT4G04460	1
		502	AT4G07380	1
		503	AT4G07990	1
		504	AT4G08098	1
		505	AT4G08160	1
		506	AT4G08540	1
		507	AT4G08670	1
		508	AT4G08940	1
		509	AT4G10260	1
		510	AT4G10270	1
		511	AT4G11030	1
		512	AT4G11210	1
		513	AT4G11640	1
		514	AT4G11760	1
		515	AT4G11890	1
		516	AT4G11900	1
		517	AT4G12490	1
		518	AT4G12960	1
		519	AT4G13160	1
		520	AT4G13180	1
		521	AT4G13230	1
		522	AT4G13560	1
		523	AT4G13770	1
		524	AT4G14080	1
		525	AT4G14365	1
		526	AT4G14610	1
		527	AT4G14780	1
		528	AT4G14815	1
		529	AT4G15610	1
		530	AT4G15660	1
		531	AT4G15670	1
		532	AT4G15690	1
		533	AT4G15700	1
		534	AT4G15760	1
		535	AT4G16000	1
		536	AT4G16270	1
		537	AT4G17460	1
		538	AT4G18190	1
		539	AT4G18320	1
		540	AT4G19200	1
		541	AT4G19860	1
		542	AT4G19870	1
		543	AT4G19985	1
		544	AT4G20050	1
		545	AT4G20420	1
		546	AT4G20460	1
		547	AT4G20670	1
		548	AT4G20710	1
		549	AT4G22080	1
		550	AT4G22090	1
		551	AT4G23180	1
		552	AT4G23570	1
		553	AT4G23810	1
		554	AT4G25040	1
		555	AT4G25100	1
		556	AT4G25900	1
		557	AT4G26200	1
		558	AT4G26630	1
		559	AT4G26850	1
		560	AT4G27520	1
		561	AT4G27760	1
		562	AT4G28080	1
		563	AT4G28088	1
		564	AT4G28160	1
		565	AT4G28270	1
		566	AT4G28490	1
		567	AT4G28700	1
		568	AT4G29340	1
		569	AT4G29780	1
		570	AT4G29980	1
		571	AT4G30270	1
		572	AT4G30440	1
		573	AT4G31870	1
		574	AT4G32020	1
		575	AT4G32480	1
		576	AT4G33220	1
		577	AT4G33355	1
		578	AT4G34110	1
		579	AT4G34850	1
		580	AT4G34950	1
		581	AT4G35010	1
		582	AT4G35120	1
		583	AT4G35350	1
		584	AT4G35410	1
		585	AT4G35420	1
		586	AT4G35650	1
		587	AT4G36350	1
		588	AT4G36670	1
		589	AT4G36850	1
		590	AT4G37900	1
		591	AT4G38700	1
		592	AT4G39740	1
		593	AT5G03090	1
		594	AT5G03330	1
		595	AT5G03350	1
		596	AT5G04200	1
		597	AT5G05060	1
		598	AT5G05340	1
		599	AT5G06320	1
		600	AT5G06690	1
		601	AT5G07230	1
		602	AT5G07410	1
		603	AT5G07420	1
		604	AT5G07430	1
		605	AT5G07475	1
		606	AT5G07520	1
		607	AT5G07530	1
		608	AT5G07540	1
		609	AT5G07550	1
		610	AT5G07560	1
		611	AT5G07600	1
		612	AT5G08030	1
		613	AT5G08170	1
		614	AT5G09530	1
		615	AT5G10760	1
		616	AT5G11230	1
		617	AT5G11380	1
		618	AT5G13380	1
		619	AT5G13825	1
		620	AT5G14120	1
		621	AT5G14380	1
		622	AT5G14740	1
		623	AT5G14980	1
		624	AT5G15960	1
		625	AT5G16360	1
		626	AT5G16920	1
		627	AT5G17480	1
		628	AT5G19290	1
		629	AT5G19580	1
		630	AT5G19890	1
		631	AT5G20250	1
		632	AT5G20270	1
		633	AT5G20710	1
		634	AT5G22980	1
		635	AT5G23010	1
		636	AT5G23405	1
		637	AT5G24150	1
		638	AT5G24160	1
		639	AT5G24210	1
		640	AT5G24316	1
		641	AT5G24530	1
		642	AT5G24640	1
		643	AT5G24820	1
		644	AT5G24890	1
		645	AT5G26270	1
		646	AT5G26730	1
		647	AT5G27980	1
		648	AT5G28770	1
		649	AT5G35450	1
		650	AT5G37290	1
		651	AT5G37410	1
		652	AT5G38760	1
		653	AT5G38990	1
		654	AT5G39670	1
		655	AT5G39680	1
		656	AT5G39710	1
		657	AT5G40260	1
		658	AT5G40450	1
		659	AT5G40780	1
		660	AT5G42170	1
		661	AT5G43340	1
		662	AT5G43780	1
		663	AT5G44300	1
		664	AT5G44320	1
		665	AT5G44400	1
		666	AT5G44530	1
		667	AT5G44540	1
		668	AT5G44580	1
		669	AT5G44930	1
		670	AT5G45040	1
		671	AT5G46270	1
		672	AT5G47370	1
		673	AT5G47490	1
		674	AT5G47600	1
		675	AT5G47635	1
		676	AT5G48210	1
		677	AT5G48930	1
		678	AT5G49070	1
		679	AT5G49450	1
		680	AT5G50520	1
		681	AT5G50580	1
		682	AT5G50680	1
		683	AT5G50780	1
		684	AT5G50790	1
		685	AT5G51390	1
		686	AT5G51440	1
		687	AT5G52190	1
		688	AT5G52760	1
		689	AT5G53820	1
		690	AT5G54550	1
		691	AT5G54610	1
		692	AT5G55420	1
		693	AT5G55450	1
		694	AT5G55660	1
		695	AT5G57520	1
		696	AT5G57560	1
		697	AT5G59305	1
		698	AT5G59310	1
		699	AT5G59330	1
		700	AT5G59530	1
		701	AT5G59820	1
		702	AT5G59845	1
		703	AT5G60030	1
		704	AT5G60500	1
		705	AT5G60680	1
		706	AT5G60950	1
		707	AT5G61590	1
		708	AT5G61600	1
		709	AT5G61605	1
		710	AT5G61630	1
		711	AT5G61660	1
		712	AT5G61720	1
		713	AT5G61820	1
		714	AT5G62080	1
		715	AT5G62320	1
		716	AT5G62530	1
		717	AT5G63160	1
		718	AT5G63180	1
		719	AT5G65080	1
		720	AT5G65550	1
		721	AT5G65860	1
		722	AT5G66250	1
		723	AT5G66280	1
		724	AT5G66960	1
			Total	827

## Sheet: agriGO Ontology-65 genes
	agriGO -- GO Analysis Toolkit and Database for Agricultural Community (Zhou Du et al., 2010 agriGO: a GO analysis toolkit for the agricultural community. Nucleic Acids Research 38:w64-w70)
	sdg8 vs TCH gene expression (65 co-regulated genes)
	GO term	OntologyProcess	Description	Number in input list	Number in BG/Ref	p-value	FDR
	GO:0010200	P	response to chitin	11	151	4.6e-15	1.3e-12
	GO:0050896	P	response to stimulus	31	4057	8.2e-14	1.1e-11
	GO:0009743	P	response to carbohydrate stimulus	11	240	5.7e-13	5.3e-11
	GO:0042221	P	response to chemical stimulus	22	2085	2.7e-12	1.9e-10
	GO:0006950	P	response to stress	22	2320	2.2e-11	1.2e-09
	GO:0010033	P	response to organic substance	17	1342	9.1e-11	4.2e-09
	GO:0006952	P	defense response	13	766	6.6e-10	2.6e-08
	GO:0009605	P	response to external stimulus	8	429	8.4e-07	2.9e-05
	GO:0009611	P	response to wounding	6	197	1.4e-06	4.3e-05
	GO:0006955	P	immune response	7	367	3.7e-06	9.4e-05
	GO:0002376	P	immune system process	7	368	3.8e-06	9.4e-05
	GO:0051704	P	multi-organism process	9	776	7.7e-06	0.00018
	GO:0051707	P	response to other organism	8	599	9.5e-06	0.00019
	GO:0009620	P	response to fungus	5	158	9.4e-06	0.00019
	GO:0009607	P	response to biotic stimulus	8	638	1.5e-05	0.00027
	GO:0009266	P	response to temperature stimulus	6	485	0.0002	0.0033
	GO:0009628	P	response to abiotic stimulus	10	1471	0.00021	0.0033
	GO:0009409	P	response to cold	5	328	0.00027	0.0042
	GO:0006979	P	response to oxidative stress	5	332	0.00029	0.0042
	GO:0045087	P	innate immune response	5	347	0.00035	0.0049
	GO:0050794	P	regulation of cellular process	14	3375	0.0016	0.021
	GO:0009416	P	response to light stimulus	5	596	0.0038	0.045
	GO:0050789	P	regulation of biological process	14	3697	0.0037	0.045
	GO:0009314	P	response to radiation	5	613	0.0042	0.047
	GO:0010556	P	regulation of macromolecule biosynthetic process	9	1843	0.0043	0.047
	GO:0031326	P	regulation of cellular biosynthetic process	9	1881	0.0049	0.05
	GO:0009889	P	regulation of biosynthetic process	9	1881	0.0049	0.05
