# Supplementary material for: A chromatin modifying enzyme, SDG8, is involved in morphological, gene expression, and epigenetic responses to mechanical stimulation
Source: Front Plant Sci. 2014 Oct 21;5:533. doi: 10.3389/fpls.2014.00533 (PMC4204441; doi:10.3389/fpls.2014.00533)
Supplement: Supplemental Table 2 — PCR Primers used to quantify mRNA levels and chromatin modifications. [file DataSheet3.ZIP]

Archive with 6 entries (6 files):
- LeafLength_fitted.pdf
- LeafWidth_fitted.pdf
- PetioleLength_fitted.pdf
- touch_paper_stats.pdf
- TouchData.csv
- touch_paper_stats.Rmd
