# Supplementary material for: A chromatin modifying enzyme, SDG8, is involved in morphological, gene expression, and epigenetic responses to mechanical stimulation
Source: Front Plant Sci. 2014 Oct 21;5:533. doi: 10.3389/fpls.2014.00533 (PMC4204441; doi:10.3389/fpls.2014.00533)
Supplement: Supplemental Table 2 — PCR Primers used to quantify mRNA levels and chromatin modifications. [file DataSheet3.ZIP › TouchData.csv]

Genotype	Treatment	Tray	Rep	Measurement	Value
WT	NotTouched	1	1	LeafLength	20.35
WT	NotTouched	1	2	LeafLength	21.19
WT	NotTouched	1	3	LeafLength	23.09
WT	NotTouched	1	4	LeafLength	14.12
WT	NotTouched	1	5	LeafLength	14.12
WT	NotTouched	1	6	LeafLength	24.56
WT	NotTouched	1	7	LeafLength	24.56
WT	NotTouched	1	8	LeafLength	24.56
WT	NotTouched	1	9	LeafLength	25.87
WT	NotTouched	1	10	LeafLength	21.87
WT	NotTouched	1	11	LeafLength	25.35
WT	NotTouched	1	12	LeafLength	25.18
WT	NotTouched	1	13	LeafLength	24.51
WT	NotTouched	1	14	LeafLength	19.96
WT	NotTouched	1	15	LeafLength	22.07
WT	NotTouched	2	16	LeafLength	20.53
WT	NotTouched	2	17	LeafLength	18.04
WT	NotTouched	2	18	LeafLength	23.24
WT	NotTouched	2	19	LeafLength	22.42
WT	NotTouched	2	20	LeafLength	23.06
WT	NotTouched	2	21	LeafLength	26.22
WT	NotTouched	2	22	LeafLength	23.25
WT	NotTouched	2	23	LeafLength	23.66
WT	NotTouched	2	24	LeafLength	23.91
WT	NotTouched	2	25	LeafLength	22.77
WT	NotTouched	2	26	LeafLength	24.08
WT	NotTouched	2	27	LeafLength	23.57
WT	NotTouched	2	28	LeafLength	27.17
WT	NotTouched	3	29	LeafLength	20.2
WT	NotTouched	3	30	LeafLength	22.2
WT	NotTouched	3	31	LeafLength	22.27
WT	NotTouched	3	32	LeafLength	20.38
WT	NotTouched	3	33	LeafLength	19.5
WT	NotTouched	3	34	LeafLength	21.72
WT	NotTouched	3	35	LeafLength	22.41
WT	NotTouched	3	36	LeafLength	21.28
WT	NotTouched	3	37	LeafLength	19.71
WT	NotTouched	3	38	LeafLength	19.78
WT	NotTouched	3	39	LeafLength	25.4
WT	NotTouched	3	40	LeafLength	24.5
WT	NotTouched	3	41	LeafLength	26.79
WT	NotTouched	3	42	LeafLength	17.25
ccr1.1	NotTouched	1	1	LeafLength	15.39
ccr1.1	NotTouched	1	2	LeafLength	10.31
ccr1.1	NotTouched	1	3	LeafLength	19.09
ccr1.1	NotTouched	1	4	LeafLength	12.43
ccr1.1	NotTouched	1	5	LeafLength	12.68
ccr1.1	NotTouched	1	6	LeafLength	16.57
ccr1.1	NotTouched	1	7	LeafLength	12.25
ccr1.1	NotTouched	1	8	LeafLength	9.92
ccr1.1	NotTouched	2	9	LeafLength	13.49
ccr1.1	NotTouched	2	10	LeafLength	21.02
ccr1.1	NotTouched	2	11	LeafLength	18.69
ccr1.1	NotTouched	2	12	LeafLength	14.83
ccr1.1	NotTouched	2	13	LeafLength	15.01
ccr1.1	NotTouched	2	14	LeafLength	20.42
ccr1.1	NotTouched	2	15	LeafLength	14.69
ccr1.1	NotTouched	2	16	LeafLength	13.91
ccr1.1	NotTouched	2	17	LeafLength	14.55
ccr1.1	NotTouched	3	18	LeafLength	18.42
ccr1.1	NotTouched	3	19	LeafLength	21.87
ccr1.1	NotTouched	3	20	LeafLength	13.78
ccr1.1	NotTouched	3	21	LeafLength	21.43
ccr1.1	NotTouched	3	22	LeafLength	13.8
ccr1.1	NotTouched	3	23	LeafLength	18.3
ccr1.1	NotTouched	3	24	LeafLength	18.49
ccr1.1	NotTouched	3	25	LeafLength	6.69
ccr1.1	NotTouched	3	26	LeafLength	23.32
ccr1.1	NotTouched	3	27	LeafLength	17.87
ccr1.1	NotTouched	3	28	LeafLength	22.27
ccr1.1	NotTouched	3	29	LeafLength	21.31
ccr1.1	NotTouched	3	30	LeafLength	12.29
WT	Touched	4	1	LeafLength	24.7
WT	Touched	4	2	LeafLength	17.63
WT	Touched	4	3	LeafLength	23.17
WT	Touched	4	4	LeafLength	18.94
WT	Touched	4	5	LeafLength	21.74
WT	Touched	4	6	LeafLength	21.18
WT	Touched	4	7	LeafLength	24.8
WT	Touched	4	8	LeafLength	22.89
WT	Touched	4	9	LeafLength	18.52
WT	Touched	4	10	LeafLength	21.55
WT	Touched	4	11	LeafLength	24.78
WT	Touched	4	12	LeafLength	21.8
WT	Touched	4	13	LeafLength	19.8
WT	Touched	4	14	LeafLength	19.8
WT	Touched	5	15	LeafLength	20.56
WT	Touched	5	16	LeafLength	15.57
WT	Touched	5	17	LeafLength	18.69
WT	Touched	5	18	LeafLength	23.42
WT	Touched	5	19	LeafLength	19.96
WT	Touched	5	20	LeafLength	21.56
WT	Touched	5	21	LeafLength	21.47
WT	Touched	5	22	LeafLength	26.7
WT	Touched	5	23	LeafLength	23.17
WT	Touched	5	24	LeafLength	24.37
WT	Touched	5	25	LeafLength	22.5
WT	Touched	5	26	LeafLength	21.39
WT	Touched	5	27	LeafLength	26.5
WT	Touched	5	28	LeafLength	20.13
WT	Touched	6	29	LeafLength	18.33
WT	Touched	6	30	LeafLength	10.52
WT	Touched	6	31	LeafLength	17.88
WT	Touched	6	32	LeafLength	18.49
WT	Touched	6	33	LeafLength	20.15
WT	Touched	6	34	LeafLength	23.43
WT	Touched	6	35	LeafLength	23.35
WT	Touched	6	36	LeafLength	19.98
WT	Touched	6	37	LeafLength	20.28
WT	Touched	6	38	LeafLength	21.22
WT	Touched	6	39	LeafLength	21.02
WT	Touched	6	40	LeafLength	20.19
WT	Touched	6	41	LeafLength	19.94
WT	Touched	6	42	LeafLength	19.94
ccr1.1	Touched	4	1	LeafLength	14.88
ccr1.1	Touched	4	2	LeafLength	22.38
ccr1.1	Touched	4	3	LeafLength	19.87
ccr1.1	Touched	4	4	LeafLength	22.3
ccr1.1	Touched	4	5	LeafLength	22.48
ccr1.1	Touched	4	6	LeafLength	23.26
ccr1.1	Touched	4	7	LeafLength	22.33
ccr1.1	Touched	4	8	LeafLength	19.04
ccr1.1	Touched	4	9	LeafLength	19.04
ccr1.1	Touched	4	10	LeafLength	16.15
ccr1.1	Touched	4	11	LeafLength	20.37
ccr1.1	Touched	4	12	LeafLength	9.78
ccr1.1	Touched	4	13	LeafLength	23.57
ccr1.1	Touched	4	14	LeafLength	17.48
ccr1.1	Touched	5	15	LeafLength	17.05
ccr1.1	Touched	5	16	LeafLength	18.86
ccr1.1	Touched	5	17	LeafLength	6.87
ccr1.1	Touched	5	18	LeafLength	19.13
ccr1.1	Touched	5	19	LeafLength	19.13
ccr1.1	Touched	5	20	LeafLength	19.43
ccr1.1	Touched	5	21	LeafLength	25.54
ccr1.1	Touched	5	22	LeafLength	18.9
ccr1.1	Touched	5	23	LeafLength	21.99
ccr1.1	Touched	5	24	LeafLength	10.44
ccr1.1	Touched	6	25	LeafLength	16.21
ccr1.1	Touched	6	26	LeafLength	21.39
ccr1.1	Touched	6	27	LeafLength	21.99
ccr1.1	Touched	6	28	LeafLength	17.22
ccr1.1	Touched	6	29	LeafLength	22.88
ccr1.1	Touched	6	30	LeafLength	19.46
ccr1.1	Touched	6	31	LeafLength	17.79
ccr1.1	Touched	6	32	LeafLength	7.56
ccr1.1	Touched	6	33	LeafLength	17.45
ccr1.1	Touched	6	34	LeafLength	16.58
ccr1.1	Touched	6	35	LeafLength	14.03
ccr1.1	Touched	6	36	LeafLength	16.21
WT	NotTouched	1	1	PetioleLength	11.842
WT	NotTouched	1	2	PetioleLength	11.352
WT	NotTouched	1	3	PetioleLength	14.184
WT	NotTouched	1	4	PetioleLength	9.545
WT	NotTouched	1	5	PetioleLength	7.77
WT	NotTouched	1	6	PetioleLength	16.36
WT	NotTouched	1	7	PetioleLength	18.68
WT	NotTouched	1	8	PetioleLength	13.54
WT	NotTouched	1	9	PetioleLength	15.504
WT	NotTouched	1	10	PetioleLength	14.058
WT	NotTouched	1	11	PetioleLength	17.53
WT	NotTouched	1	12	PetioleLength	15.798
WT	NotTouched	1	13	PetioleLength	15.174
WT	NotTouched	1	14	PetioleLength	13.644
WT	NotTouched	1	15	PetioleLength	13.984
WT	NotTouched	2	16	PetioleLength	14.098
WT	NotTouched	2	17	PetioleLength	13.766
WT	NotTouched	2	18	PetioleLength	16.804
WT	NotTouched	2	19	PetioleLength	15.932
WT	NotTouched	2	20	PetioleLength	18.856
WT	NotTouched	2	21	PetioleLength	20.91
WT	NotTouched	2	22	PetioleLength	16.44
WT	NotTouched	2	23	PetioleLength	17.604
WT	NotTouched	2	24	PetioleLength	15.938
WT	NotTouched	2	25	PetioleLength	16.244
WT	NotTouched	2	26	PetioleLength	17.454
WT	NotTouched	2	27	PetioleLength	13.748
WT	NotTouched	2	28	PetioleLength	17.922
WT	NotTouched	3	29	PetioleLength	13.22
WT	NotTouched	3	30	PetioleLength	15.126
WT	NotTouched	3	31	PetioleLength	13.38
WT	NotTouched	3	32	PetioleLength	14.526
WT	NotTouched	3	33	PetioleLength	13.278
WT	NotTouched	3	34	PetioleLength	15.348
WT	NotTouched	3	35	PetioleLength	14.738
WT	NotTouched	3	36	PetioleLength	14.91
WT	NotTouched	3	37	PetioleLength	13.594
WT	NotTouched	3	38	PetioleLength	15.142
WT	NotTouched	3	39	PetioleLength	18.408
WT	NotTouched	3	40	PetioleLength	16.708
WT	NotTouched	3	41	PetioleLength	18.416
WT	NotTouched	3	42	PetioleLength	11.256
ccr1.1	NotTouched	1	1	PetioleLength	9.676
ccr1.1	NotTouched	1	2	PetioleLength	8.37
ccr1.1	NotTouched	1	3	PetioleLength	11.28
ccr1.1	NotTouched	1	4	PetioleLength	9.574
ccr1.1	NotTouched	1	5	PetioleLength	10.054
ccr1.1	NotTouched	1	6	PetioleLength	12.16
ccr1.1	NotTouched	1	7	PetioleLength	8.674
ccr1.1	NotTouched	1	8	PetioleLength	7.97
ccr1.1	NotTouched	2	9	PetioleLength	10.394
ccr1.1	NotTouched	2	10	PetioleLength	15.154
ccr1.1	NotTouched	2	11	PetioleLength	12.476
ccr1.1	NotTouched	2	12	PetioleLength	10.74
ccr1.1	NotTouched	2	13	PetioleLength	11.592
ccr1.1	NotTouched	2	14	PetioleLength	13.142
ccr1.1	NotTouched	2	15	PetioleLength	9.888
ccr1.1	NotTouched	2	16	PetioleLength	10.738
ccr1.1	NotTouched	2	17	PetioleLength	10.324
ccr1.1	NotTouched	3	18	PetioleLength	11.578
ccr1.1	NotTouched	3	19	PetioleLength	16.118
ccr1.1	NotTouched	3	20	PetioleLength	9.325
ccr1.1	NotTouched	3	21	PetioleLength	14.492
ccr1.1	NotTouched	3	22	PetioleLength	10.65
ccr1.1	NotTouched	3	23	PetioleLength	13.092
ccr1.1	NotTouched	3	24	PetioleLength	13.476
ccr1.1	NotTouched	3	25	PetioleLength	6.34
ccr1.1	NotTouched	3	26	PetioleLength	14.71
ccr1.1	NotTouched	3	27	PetioleLength	12.106
ccr1.1	NotTouched	3	28	PetioleLength	15.417
ccr1.1	NotTouched	3	29	PetioleLength	14.158
ccr1.1	NotTouched	3	30	PetioleLength	10.792
WT	Touched	4	1	PetioleLength	10.53
WT	Touched	4	2	PetioleLength	6.11
WT	Touched	4	3	PetioleLength	10.05
WT	Touched	4	4	PetioleLength	9.12
WT	Touched	4	5	PetioleLength	9.25
WT	Touched	4	6	PetioleLength	8.98
WT	Touched	4	7	PetioleLength	11.35
WT	Touched	4	8	PetioleLength	11.59
WT	Touched	4	9	PetioleLength	7.58
WT	Touched	4	10	PetioleLength	10.37
WT	Touched	4	11	PetioleLength	11.68
WT	Touched	4	12	PetioleLength	7.49
WT	Touched	4	13	PetioleLength	8.83
WT	Touched	4	14	PetioleLength	8.55
WT	Touched	5	15	PetioleLength	10.52
WT	Touched	5	16	PetioleLength	6.38
WT	Touched	5	17	PetioleLength	8.06
WT	Touched	5	18	PetioleLength	11.81
WT	Touched	5	19	PetioleLength	10.28
WT	Touched	5	20	PetioleLength	12.63
WT	Touched	5	21	PetioleLength	10.09
WT	Touched	5	22	PetioleLength	14.51
WT	Touched	5	23	PetioleLength	12.13
WT	Touched	5	24	PetioleLength	12.66
WT	Touched	5	25	PetioleLength	12.58
WT	Touched	5	26	PetioleLength	10.63
WT	Touched	5	27	PetioleLength	13.59
WT	Touched	5	28	PetioleLength	11.26
WT	Touched	6	29	PetioleLength	10.24
WT	Touched	6	30	PetioleLength	6.58
WT	Touched	6	31	PetioleLength	8.56
WT	Touched	6	32	PetioleLength	10
WT	Touched	6	33	PetioleLength	12.32
WT	Touched	6	34	PetioleLength	12.28
WT	Touched	6	35	PetioleLength	13.33
WT	Touched	6	36	PetioleLength	12.76
WT	Touched	6	37	PetioleLength	11.25
WT	Touched	6	38	PetioleLength	11.51
WT	Touched	6	39	PetioleLength	10.35
WT	Touched	6	40	PetioleLength	10.58
WT	Touched	6	41	PetioleLength	11.29
WT	Touched	6	42	PetioleLength	12.59
ccr1.1	Touched	4	1	PetioleLength	6.85
ccr1.1	Touched	4	2	PetioleLength	8.94
ccr1.1	Touched	4	3	PetioleLength	8.03
ccr1.1	Touched	4	4	PetioleLength	10.01
ccr1.1	Touched	4	5	PetioleLength	8.83
ccr1.1	Touched	4	6	PetioleLength	9.47
ccr1.1	Touched	4	7	PetioleLength	8.73
ccr1.1	Touched	4	8	PetioleLength	7.81
ccr1.1	Touched	4	9	PetioleLength	8.3
ccr1.1	Touched	4	10	PetioleLength	7.43
ccr1.1	Touched	4	11	PetioleLength	10.12
ccr1.1	Touched	4	12	PetioleLength	5.28
ccr1.1	Touched	4	13	PetioleLength	10.18
ccr1.1	Touched	4	14	PetioleLength	8.14
ccr1.1	Touched	5	15	PetioleLength	8.44
ccr1.1	Touched	5	16	PetioleLength	8.7
ccr1.1	Touched	5	17	PetioleLength	4.05
ccr1.1	Touched	5	18	PetioleLength	8.23
ccr1.1	Touched	5	19	PetioleLength	10.39
ccr1.1	Touched	5	20	PetioleLength	8.88
ccr1.1	Touched	5	21	PetioleLength	10.62
ccr1.1	Touched	5	22	PetioleLength	8.32
ccr1.1	Touched	5	23	PetioleLength	8.97
ccr1.1	Touched	5	24	PetioleLength	4.96
ccr1.1	Touched	6	25	PetioleLength	9.43
ccr1.1	Touched	6	26	PetioleLength	11.1
ccr1.1	Touched	6	27	PetioleLength	10.72
ccr1.1	Touched	6	28	PetioleLength	9.6
ccr1.1	Touched	6	29	PetioleLength	11.26
ccr1.1	Touched	6	30	PetioleLength	9.67
ccr1.1	Touched	6	31	PetioleLength	10.41
ccr1.1	Touched	6	32	PetioleLength	5.22
ccr1.1	Touched	6	33	PetioleLength	11.12
ccr1.1	Touched	6	34	PetioleLength	9.14
ccr1.1	Touched	6	35	PetioleLength	7.19
ccr1.1	Touched	6	36	PetioleLength	10.31
WT	NotTouched	1	1	LeafWidth	10.374
WT	NotTouched	1	2	LeafWidth	12.17
WT	NotTouched	1	3	LeafWidth	13.74
WT	NotTouched	1	4	LeafWidth	9.48
WT	NotTouched	1	5	LeafWidth	9.8
WT	NotTouched	1	6	LeafWidth	12.742
WT	NotTouched	1	7	LeafWidth	15.84
WT	NotTouched	1	8	LeafWidth	14.018
WT	NotTouched	1	9	LeafWidth	15.31
WT	NotTouched	1	10	LeafWidth	13.498
WT	NotTouched	1	11	LeafWidth	13.026
WT	NotTouched	1	12	LeafWidth	15.145
WT	NotTouched	1	13	LeafWidth	14.05
WT	NotTouched	1	14	LeafWidth	12.082
WT	NotTouched	1	15	LeafWidth	13.618
WT	NotTouched	2	16	LeafWidth	11.038
WT	NotTouched	2	17	LeafWidth	10.466
WT	NotTouched	2	18	LeafWidth	13.518
WT	NotTouched	2	19	LeafWidth	10.51
WT	NotTouched	2	20	LeafWidth	13.458
WT	NotTouched	2	21	LeafWidth	14.068
WT	NotTouched	2	22	LeafWidth	11.39
WT	NotTouched	2	23	LeafWidth	14.336
WT	NotTouched	2	24	LeafWidth	12.162
WT	NotTouched	2	25	LeafWidth	13.3
WT	NotTouched	2	26	LeafWidth	12.66
WT	NotTouched	2	27	LeafWidth	13.82
WT	NotTouched	2	28	LeafWidth	14.51
WT	NotTouched	3	29	LeafWidth	11.95
WT	NotTouched	3	30	LeafWidth	11.83
WT	NotTouched	3	31	LeafWidth	13
WT	NotTouched	3	32	LeafWidth	12.41
WT	NotTouched	3	33	LeafWidth	11.94
WT	NotTouched	3	34	LeafWidth	12.718
WT	NotTouched	3	35	LeafWidth	13.366
WT	NotTouched	3	36	LeafWidth	12.782
WT	NotTouched	3	37	LeafWidth	11.114
WT	NotTouched	3	38	LeafWidth	11.364
WT	NotTouched	3	39	LeafWidth	13.314
WT	NotTouched	3	40	LeafWidth	13.252
WT	NotTouched	3	41	LeafWidth	14.808
WT	NotTouched	3	42	LeafWidth	10.734
ccr1.1	NotTouched	1	1	LeafWidth	10.01
ccr1.1	NotTouched	1	2	LeafWidth	7.256
ccr1.1	NotTouched	1	3	LeafWidth	10.774
ccr1.1	NotTouched	1	4	LeafWidth	8.59
ccr1.1	NotTouched	1	5	LeafWidth	8.98
ccr1.1	NotTouched	1	6	LeafWidth	9.95
ccr1.1	NotTouched	1	7	LeafWidth	7.94
ccr1.1	NotTouched	1	8	LeafWidth	6.835
ccr1.1	NotTouched	2	9	LeafWidth	7.858
ccr1.1	NotTouched	2	10	LeafWidth	10.134
ccr1.1	NotTouched	2	11	LeafWidth	10.258
ccr1.1	NotTouched	2	12	LeafWidth	8.826
ccr1.1	NotTouched	2	13	LeafWidth	8.878
ccr1.1	NotTouched	2	14	LeafWidth	10.624
ccr1.1	NotTouched	2	15	LeafWidth	8.624
ccr1.1	NotTouched	2	16	LeafWidth	8.374
ccr1.1	NotTouched	3	17	LeafWidth	9.934
ccr1.1	NotTouched	3	18	LeafWidth	11.322
ccr1.1	NotTouched	3	19	LeafWidth	8.537
ccr1.1	NotTouched	3	20	LeafWidth	10.674
ccr1.1	NotTouched	3	21	LeafWidth	8.282
ccr1.1	NotTouched	3	22	LeafWidth	10.792
ccr1.1	NotTouched	3	23	LeafWidth	10.514
ccr1.1	NotTouched	3	24	LeafWidth	5.024
ccr1.1	NotTouched	3	25	LeafWidth	11.772
ccr1.1	NotTouched	3	26	LeafWidth	9.864
ccr1.1	NotTouched	3	27	LeafWidth	11.88
ccr1.1	NotTouched	3	28	LeafWidth	10.646
ccr1.1	NotTouched	3	29	LeafWidth	7.936
WT	Touched	4	1	LeafWidth	11.87
WT	Touched	4	2	LeafWidth	10.95
WT	Touched	4	3	LeafWidth	12.48
WT	Touched	4	4	LeafWidth	10.24
WT	Touched	4	5	LeafWidth	13.37
WT	Touched	4	6	LeafWidth	11.31
WT	Touched	4	7	LeafWidth	11.48
WT	Touched	4	8	LeafWidth	11.47
WT	Touched	4	9	LeafWidth	10.08
WT	Touched	4	10	LeafWidth	12.03
WT	Touched	4	11	LeafWidth	12.37
WT	Touched	4	12	LeafWidth	11.11
WT	Touched	4	13	LeafWidth	11.24
WT	Touched	4	14	LeafWidth	10.83
WT	Touched	5	15	LeafWidth	11.02
WT	Touched	5	16	LeafWidth	9.41
WT	Touched	5	17	LeafWidth	10.7
WT	Touched	5	18	LeafWidth	12.14
WT	Touched	5	19	LeafWidth	11.68
WT	Touched	5	20	LeafWidth	12.15
WT	Touched	5	21	LeafWidth	10.65
WT	Touched	5	22	LeafWidth	13.4
WT	Touched	5	23	LeafWidth	13.46
WT	Touched	5	24	LeafWidth	12.8
WT	Touched	5	25	LeafWidth	12.77
WT	Touched	5	26	LeafWidth	9.26
WT	Touched	5	27	LeafWidth	12.48
WT	Touched	5	28	LeafWidth	10.59
WT	Touched	6	29	LeafWidth	9.14
WT	Touched	6	30	LeafWidth	7.72
WT	Touched	6	31	LeafWidth	10.55
WT	Touched	6	32	LeafWidth	10.18
WT	Touched	6	33	LeafWidth	10.6
WT	Touched	6	34	LeafWidth	11.78
WT	Touched	6	35	LeafWidth	12.59
WT	Touched	6	36	LeafWidth	11.86
WT	Touched	6	37	LeafWidth	10.73
WT	Touched	6	38	LeafWidth	11.85
WT	Touched	6	39	LeafWidth	11.47
WT	Touched	6	40	LeafWidth	11.44
WT	Touched	6	41	LeafWidth	11.44
WT	Touched	6	42	LeafWidth	12.64
ccr1.1	Touched	4	1	LeafWidth	7.87
ccr1.1	Touched	4	2	LeafWidth	10.38
ccr1.1	Touched	4	3	LeafWidth	10.52
ccr1.1	Touched	4	4	LeafWidth	10.97
ccr1.1	Touched	4	5	LeafWidth	10.92
ccr1.1	Touched	4	6	LeafWidth	11.53
ccr1.1	Touched	4	7	LeafWidth	11.3
ccr1.1	Touched	4	8	LeafWidth	8.61
ccr1.1	Touched	4	9	LeafWidth	10.54
ccr1.1	Touched	4	10	LeafWidth	7.85
ccr1.1	Touched	4	11	LeafWidth	10.06
ccr1.1	Touched	4	12	LeafWidth	6.5
ccr1.1	Touched	4	13	LeafWidth	11
ccr1.1	Touched	4	14	LeafWidth	9.16
ccr1.1	Touched	5	15	LeafWidth	9.8
ccr1.1	Touched	5	16	LeafWidth	9.91
ccr1.1	Touched	5	17	LeafWidth	5.4
ccr1.1	Touched	5	18	LeafWidth	10.03
ccr1.1	Touched	5	19	LeafWidth	11.35
ccr1.1	Touched	5	20	LeafWidth	10.4
ccr1.1	Touched	5	21	LeafWidth	12.26
ccr1.1	Touched	5	22	LeafWidth	10.27
ccr1.1	Touched	5	23	LeafWidth	11.18
ccr1.1	Touched	5	24	LeafWidth	7.25
ccr1.1	Touched	6	25	LeafWidth	10.3
ccr1.1	Touched	6	26	LeafWidth	10.83
ccr1.1	Touched	6	27	LeafWidth	12.04
ccr1.1	Touched	6	28	LeafWidth	8.7
ccr1.1	Touched	6	29	LeafWidth	12.19
ccr1.1	Touched	6	30	LeafWidth	10.97
ccr1.1	Touched	6	31	LeafWidth	10.69
ccr1.1	Touched	6	32	LeafWidth	6.2
ccr1.1	Touched	6	33	LeafWidth	9.68
ccr1.1	Touched	6	34	LeafWidth	9.68
ccr1.1	Touched	6	35	LeafWidth	7.91
ccr1.1	Touched	6	36	LeafWidth	7.91
